# Supplementary material for: Social connectedness and mental health before and during the COVID-19 pandemic in a community sample in Korea
Source: PLoS One. 2023 Oct 19;18(10):e0292219. doi: 10.1371/journal.pone.0292219 (PMC10586704; doi:10.1371/journal.pone.0292219)
Supplement: S1 Data — (XLSX) [file pone.0292219.s001.xlsx]

## Sheet: data
ID	birth_sex_ko	age_ko	1. martial_ko	2. num_children_ko	2a. num_children_intouch_ko	3. parents_ko	3a. parents_touch_ko	4. parents_partner_ko	4a parents_partner_touch_ko	5. other_relatives_ko	5a other_relatives_touch_ko	6. close_friends_ko	6a. close_friends_touch_ko	7. religious_ko	7a. religious_members_ko	8. classes_ko	8a. talk_students_teachers_ko	9. employed_ko	9b talk_work_ko	10. visit_neighbors_ko	11. volunteer_ko	11a num_volunteer_ko	12. social_group_ko	group_name1_ko	group_name2_ko	group_name3_ko	group_name4_ko	group_name5_ko	group_name6_ko	sum of group mambers	Network diversity	Network size	happiness_original	happiness_final	life_satisfaction_sum	perceived burdensomeness_sum	thwarted belongingness	dep_sum	dep_cutoff	suicide_life_scoring	suicide_past1_scoring	demo_education	demo_job_status	demo_income_amount_coding	time	demo_living_cutoff
1	2	24	1	0	0	3	1	5	5	2	0	3	3	2	0	2	1	3	0	0	2	0	2	0	0	0	0	0	0	0	3	5	2	3	12	8	32	34	1	3	1	2	2	3	1	0
2	2	23	1	0	0	3	1	5	5	3	0	3	1	2	0	1	2	1	0	0	2	0	2	0	0	0	0	0	0	0	3	4	2	3	17	13	22	19	0	2	1	2	5	1	1	1
3	2	22	1	0	0	1	1	5	5	0	0	2	0	2	0	1	1	3	0	0	2	0	2	0	0	0	0	0	0	0	2	2	3	2	11	27	40	45	1	3	3	2	1	1	1	0
4	2	24	1	0	0	3	1	5	5	2	0	12	5	2	0	2	0	1	0	0	2	0	2	0	0	0	0	0	0	0	2	6	2	3	15	8	29	18	0	2	1	2	8	3	1	0
5	2	24	1	0	0	3	3	5	5	5	2	4	2	1	1	1	3	1	0	0	2	0	2	0	0	0	0	0	0	0	5	10	2	3	14	17	27	37	1	1	1	2	8	1	1	0
6	1	29	1	0	0	3	3	5	5	3	0	3	0	2	0	2	0	1	0	0	2	0	2	0	0	0	0	0	0	0	1	2	2	3	10	10	25	30	1	2	1	2	5	3	1	0
7	2	24	1	0	0	3	3	5	5	12	0	6	4	2	0	2	0	1	0	0	2	0	2	0	0	0	0	0	0	0	2	6	3	2	11	16	27	21	1	2	1	2	9	1	1	0
8	2	23	1	0	0	3	3	5	5	5	2	3	3	2	0	1	1	1	0	0	2	0	1	0	0	43	0	0	0	43	5	51	1	4	23	6	11	26	1	1	1	2	8	1	1	0
9	2	26	1	0	0	3	3	5	5	2	2	2	1	2	0	1	0	3	1	0	2	0	2	0	0	0	0	0	0	0	4	6	2	3	14	15	28	21	1	2	1	2	1	3	1	0
10	2	24	1	0	0	3	4	5	5	0	0	3	3	2	0	1	2	1	3	0	2	0	2	0	0	0	0	0	0	0	4	8	3	2	11	9	29	36	1	3	3	2	8	1	1	1
11	2	24	1	0	0	2	2	5	5	10	5	0	0	2	0	1	5	3	3	0	2	0	2	0	0	0	0	0	0	0	4	14	4	1	5	21	45	47	1	4	3	2	8	1	1	1
12	2	23	1	0	0	3	3	5	5	0	0	7	2	2	0	1	1	1	0	0	2	0	2	0	0	0	0	0	0	0	3	5	3	2	14	11	22	37	1	4	1	1	8	1	1	0
13	2	23	1	0	0	3	3	5	5	0	0	5	2	2	0	1	0	3	0	0	2	0	2	0	0	0	0	0	0	0	2	4	2	3	15	12	23	16	0	1	1	1	8	2	1	0
14	2	23	1	0	0	3	3	5	5	4	0	13	13	2	0	2	0	3	1	0	2	0	2	0	0	0	0	0	0	0	3	16	2	3	17	6	14	11	0	2	1	2	1	3	1	0
15	2	24	1	0	0	3	3	5	5	0	0	7	7	2	0	2	0	1	0	0	2	0	1	4	4	0	0	0	0	8	3	17	2	3	21	8	15	18	0	2	1	2	1	3	1	0
16	2	24	1	0	0	3	3	5	5	6	0	7	3	2	0	2	0	3	0	0	2	0	2	0	0	0	0	0	0	0	2	5	2	3	13	10	22	17	0	2	2	2	1	4	1	0
17	1	33	1	0	0	3	1	5	5	0	0	20	10	2	0	2	0	3	3	0	2	0	2	0	0	0	0	0	0	0	3	14	2	3	13	7	19	10	0	3	1	2	2	3	1	1
18	1	33	2	1	1	3	3	3	1	0	0	10	5	2	0	2	0	3	3	0	2	0	2	0	0	0	0	0	0	0	6	13	1	4	20	14	20	30	1	1	1	2	1	5	1	0
19	1	33	1	0	0	3	3	5	5	0	0	3	1	2	0	2	0	3	0	0	2	0	2	0	0	0	0	0	0	0	2	3	2	3	18	12	20	18	0	2	2	2	1	4	1	1
20	1	34	1	0	0	3	3	5	5	10	10	30	30	1	0	2	0	3	5	0	2	0	1	30	0	0	0	0	0	30	5	77	2	3	14	8	14	11	0	1	1	1	1	3	1	1
21	1	29	1	0	0	3	3	5	5	4	4	10	10	2	0	1	6	3	6	6	1	0	2	0	0	0	0	0	0	0	6	34	2	3	18	6	15	9	0	1	1	2	1	3	1	0
22	1	33	1	0	0	3	1	5	5	1	0	4	3	2	0	2	0	3	0	0	2	0	2	0	0	0	0	0	0	0	2	4	1	4	18	12	18	33	1	1	1	2	1	4	1	0
23	2	34	1	0	0	3	3	5	3	0	0	3	3	2	0	2	0	1	0	1	2	0	2	0	0	0	0	0	0	0	4	8	2	3	15	6	27	24	1	1	1	2	9	4	1	1
24	1	34	2	1	1	3	1	3	3	0	0	12	10	1	7	1	5	3	4	0	2	0	1	27	0	0	0	0	0	27	9	58	2	3	20	6	14	13	0	2	1	2	1	4	1	0
25	1	32	2	0	0	3	3	3	3	0	0	5	3	2	0	2	0	3	0	0	2	0	2	0	0	0	0	0	0	0	4	8	1	4	16	6	12	10	0	1	1	2	1	3	1	0
26	1	35	2	3	3	1	1	3	1	0	0	6	2	2	0	2	0	3	0	0	2	0	2	0	0	0	0	0	0	0	5	7	2	3	20	9	18	15	0	1	1	2	1	4	1	0
27	1	33	1	0	0	3	1	5	5	1	0	4	3	2	0	2	0	3	0	0	2	0	2	0	0	0	0	0	0	0	2	4	2	3	19	12	20	12	0	1	1	2	1	4	1	0
28	1	35	2	1	1	3	3	3	3	1	0	6	1	2	0	2	0	3	0	0	2	0	2	0	0	0	0	0	0	0	5	7	1	4	16	8	16	12	0	2	1	2	1	4	1	0
29	2	23	1	0	0	3	3	5	5	0	0	8	2	2	0	1	0	3	0	0	2	0	2	0	0	0	0	0	0	0	2	4	2	3	15	6	25	18	0	2	2	1	1	3	1	1
30	1	35	2	0	0	3	3	3	4	1	0	5	0	2	0	2	0	3	2	0	2	0	2	0	0	0	0	0	0	0	3	5	2	3	14	6	24	10	0	2	1	2	1	4	1	0
31	2	23	1	0	0	3	3	5	5	1	1	8	8	2	0	1	0	3	0	0	2	0	1	4	3	5	0	0	0	12	4	23	2	3	11	16	32	42	1	2	1	2	1	3	1	0
32	1	25	1	0	0	3	3	5	5	6	0	10	10	2	0	2	0	3	3	0	2	0	2	0	0	0	0	0	0	0	3	15	3	2	10	13	21	32	1	2	2	2	2	3	1	0
33	1	28	1	0	0	3	3	5	5	4	0	9	6	2	0	2	0	3	0	0	2	0	1	0	0	0	0	0	0	0	2	8	2	3	17	12	19	14	0	3	3	2	9	1	1	0
34	1	29	1	0	0	3	3	5	5	3	0	15	15	2	0	2	0	1	0	0	2	0	2	0	0	0	0	0	0	0	2	17	2	3	16	12	27	19	0	3	1	2	5	1	1	0
35	1	35	1	0	0	3	3	5	5	0	0	2	0	1	0	2	0	2	2	0	2	0	2	0	0	0	0	0	0	0	2	4	3	2	8	10	28	19	0	3	3	2	9	2	1	0
36	1	25	1	0	0	3	3	5	5	2	1	30	15	2	0	1	3	3	0	0	2	0	1	84	110	0	0	0	0	100	5	100	1	4	12	6	11	26	1	2	1	2	2	1	1	0
37	2	26	1	0	0	3	3	5	5	20	4	7	2	2	0	2	0	3	2	0	2	0	1	6	0	0	0	0	0	6	5	16	2	3	13	8	22	23	1	3	2	2	1	3	1	0
38	2	25	1	0	0	3	3	5	5	20	10	15	7	2	0	2	0	4	4	0	2	0	2	0	0	0	0	0	0	0	4	23	2	3	14	6	22	8	0	2	1	2	5	1	1	0
39	1	24	1	0	0	3	3	5	5	10	6	12	11	2	0	1	2	3	0	0	2	0	2	0	0	0	0	0	0	0	4	21	3	2	15	6	22	30	1	2	2	1	8	1	1	0
40	1	25	1	0	0	3	3	5	5	1	0	20	8	1	10	1	0	3	1	1	2	0	2	0	0	0	0	0	0	0	5	22	2	3	10	6	27	23	1	1	1	2	1	4	1	0
41	1	29	1	0	0	3	3	5	5	0	0	7	4	2	0	2	0	3	2	0	2	0	2	0	0	0	0	0	0	0	3	8	2	3	13	6	19	15	0	2	1	2	1	3	1	1
42	1	36	2	0	0	3	3	3	3	3	3	6	2	1	0	2	0	3	1	0	2	0	2	0	0	0	0	0	0	0	6	11	2	3	18	6	20	11	0	3	2	2	1	5	1	0
43	1	35	2	0	0	3	3	3	1	0	0	7	2	2	0	2	0	1	0	0	2	0	2	0	0	0	0	0	0	0	4	6	2	3	11	9	20	24	1	2	1	2	5	3	1	0
44	2	26	1	0	0	3	3	3	5	0	0	6	6	2	0	2	0	3	2	2	2	0	2	0	0	0	0	0	0	0	4	12	2	3	12	9	24	10	0	3	3	2	1	3	1	0
45	1	23	1	0	0	3	3	3	3	7	0	6	6	2	0	1	0	3	2	0	2	0	2	0	0	0	0	0	0	0	4	12	1	4	16	6	10	16	0	1	1	2	8	1	1	0
46	2	38	1	0	0	3	3	5	5	0	0	2	2	2	0	2	0	3	1	1	2	0	2	0	0	0	0	0	0	0	4	6	3	2	7	17	15	33	1	3	2	1	1	3	1	0
47	2	26	1	0	0	3	3	5	5	1	0	6	4	2	0	2	0	1	0	0	2	0	2	0	0	0	0	0	0	0	2	6	2	3	17	13	23	19	0	3	2	2	9	1	1	1
48	2	25	1	0	0	3	3	5	5	1	0	3	3	2	0	1	0	1	0	0	2	0	2	0	0	0	0	0	0	0	2	5	2	3	16	8	25	27	1	1	1	2	8	1	1	0
49	2	29	2	0	0	3	3	3	4	4	0	15	15	1	0	2	0	3	5	5	2	0	1	8	7	6	0	0	0	21	6	49	2	3	18	6	10	10	0	1	1	2	1	3	1	0
50	2	29	1	0	0	3	3	5	5	6	2	6	1	2	0	2	0	3	0	0	2	0	2	0	0	0	0	0	0	0	3	5	2	3	12	6	23	13	0	2	1	2	1	4	1	1
51	2	28	1	0	0	3	1	5	5	7	2	8	8	2	0	2	0	3	5	3	2	0	2	0	0	0	0	0	0	0	5	19	2	3	15	7	18	10	0	1	1	2	1	3	1	1
52	2	33	2	1	1	3	1	3	3	0	0	3	1	2	0	2	0	3	10	0	2	0	2	0	0	0	0	0	0	0	6	16	2	3	17	6	16	20	0	1	1	2	1	4	1	0
53	1	35	1	0	0	3	1	5	5	1	1	4	4	2	0	2	0	3	0	0	2	0	2	0	0	0	0	0	0	0	3	6	2	3	14	8	23	21	1	2	1	2	9	4	1	1
54	1	25	1	0	0	3	3	5	5	0	0	5	5	2	0	2	4	1	0	0	2	0	2	0	0	0	0	0	0	0	3	11	3	2	14	11	27	18	0	1	1	2	5	1	1	0
55	2	31	1	0	0	3	1	5	5	0	0	7	2	2	0	2	0	3	3	2	2	0	1	16	0	0	0	0	0	16	5	24	2	3	16	6	18	13	0	1	1	2	1	4	1	0
56	2	32	1	0	0	3	3	5	5	1	1	10	5	2	0	2	0	3	3	0	2	0	2	0	0	0	0	0	0	0	4	11	2	3	11	6	13	27	1	2	1	2	1	3	1	1
57	2	26	1	0	0	3	3	5	5	0	0	6	3	2	0	2	0	3	2	0	2	0	2	0	0	0	0	0	0	0	3	7	2	3	14	6	13	11	0	3	2	2	2	2	1	0
58	1	35	2	0	0	3	3	3	4	0	0	4	4	2	0	2	0	3	2	0	2	0	2	0	0	0	0	0	4	4	5	13	2	3	17	6	18	10	0	3	1	2	1	3	1	0
59	2	30	2	0	0	1	1	3	4	15	2	6	5	2	0	1	0	4	0	1	2	0	1	3	0	0	0	0	0	3	6	13	2	3	15	13	28	15	0	3	3	2	7	5	1	0
60	2	28	1	0	0	3	3	5	5	3	3	2	0	2	0	2	0	1	0	0	2	0	2	0	0	0	0	0	0	0	2	5	3	2	13	12	32	28	1	2	1	2	9	1	1	0
61	2	27	1	2	1	3	3	5	5	0	0	10	10	2	0	2	0	3	1	1	2	0	2	0	0	0	0	0	0	0	5	15	2	3	12	8	20	25	1	2	2	2	1	3	1	0
62	2	30	1	0	0	3	1	5	5	2	0	5	3	1	50	1	0	3	1	0	2	0	2	0	0	0	0	0	0	0	4	55	2	3	18	10	14	12	0	1	1	2	2	3	1	1
63	2	26	3	0	0	3	3	3	2	0	0	3	3	2	0	2	0	3	0	0	2	0	2	0	0	0	0	0	0	0	3	6	2	3	14	12	23	11	0	4	1	2	1	3	1	0
64	2	34	3	1	1	3	3	3	4	3	3	9	7	2	0	1	6	3	10	0	2	0	1	5	0	0	0	0	0	5	7	34	1	4	23	7	10	37	1	1	1	1	5	3	1	1
65	2	27	1	0	0	3	3	5	3	6	0	15	15	1	20	2	0	3	0	0	2	0	2	0	0	0	0	0	0	0	4	39	2	3	14	8	22	13	0	2	1	2	1	4	1	1
66	2	29	1	0	0	3	3	5	5	7	7	5	2	1	5	2	0	3	0	0	1	1	1	3	0	0	0	0	0	3	6	20	2	3	12	16	35	43	1	2	2	2	1	3	1	0
67	2	29	1	0	0	3	1	5	5	2	0	4	3	2	0	2	0	3	0	0	2	0	1	14	0	0	0	0	0	14	3	18	3	2	10	22	35	39	1	3	3	2	1	3	1	0
68	2	33	1	0	0	3	3	5	5	2	0	2	2	1	0	2	0	2	3	0	2	0	2	0	0	0	0	0	0	0	3	7	1	4	16	6	15	10	0	2	1	2	4	4	1	0
69	1	27	1	0	0	3	3	3	3	2	0	8	8	2	0	2	0	3	1	0	2	0	2	0	0	0	0	0	0	0	4	13	2	3	12	8	22	21	1	3	1	1	1	3	1	0
70	2	26	1	0	0	3	3	5	5	0	0	1	1	2	0	2	0	1	0	0	2	0	2	0	0	0	0	0	0	0	2	3	2	3	11	9	20	17	0	2	1	2	5	1	1	0
71	2	30	1	0	0	3	3	5	5	2	0	5	1	1	2	2	0	3	2	0	2	0	2	0	0	0	0	0	0	0	4	7	3	2	13	13	26	27	1	2	1	2	1	4	1	1
72	1	27	3	0	0	3	3	3	1	3	2	5	2	2	0	2	0	3	3	3	2	0	2	0	0	0	0	0	0	0	6	13	1	4	25	6	11	9	0	1	1	2	1	4	1	0
73	1	34	1	0	0	3	4	5	5	0	0	4	4	2	0	1	0	3	0	1	2	0	1	200	40	0	0	0	0	100	4	100	1	4	19	8	16	12	0	3	1	1	2	3	1	1
74	2	28	1	0	0	1	1	5	5	3	3	7	7	2	0	2	0	3	2	0	2	0	2	0	0	0	0	0	0	0	4	13	1	4	19	6	16	16	0	2	1	2	1	4	1	0
75	2	29	1	0	0	3	4	5	5	4	0	3	2	1	20	1	0	1	0	0	2	0	2	0	0	0	0	0	0	0	3	22	2	3	17	7	26	14	0	2	1	2	8	1	1	0
76	2	30	1	0	0	3	1	5	5	2	0	12	12	2	0	2	0	3	1	0	2	0	2	0	0	0	0	0	0	0	3	14	2	3	17	8	12	17	0	1	1	2	1	2	1	1
77	2	31	1	0	0	3	3	5	5	8	1	10	5	1	23	2	0	2	1	0	2	0	1	300	0	0	0	0	0	100	6	100	1	4	15	6	15	12	0	1	1	2	4	5	1	1
78	2	38	2	2	2	3	3	3	3	3	0	5	2	2	0	2	0	3	0	0	2	0	2	0	0	0	0	0	0	0	5	9	2	3	18	6	23	16	0	1	1	2	1	4	1	0
79	1	31	1	0	0	3	3	5	5	0	0	4	1	2	0	2	0	3	0	0	2	0	2	0	0	0	0	0	40	40	3	43	2	3	12	13	21	31	1	2	1	2	1	4	1	1
80	1	31	1	0	0	3	3	5	5	3	2	10	4	1	10	1	10	2	2	2	1	2	2	0	0	0	0	0	0	0	8	34	2	3	13	9	22	14	0	1	1	2	2	4	1	0
81	2	30	1	0	0	3	3	5	5	6	1	12	2	1	0	2	0	3	1	0	2	0	2	0	0	0	0	0	0	0	4	6	1	4	18	6	17	9	0	1	1	2	1	4	1	0
82	1	32	1	0	0	3	4	5	5	1	1	4	4	2	0	2	0	3	3	0	2	0	2	0	0	0	0	0	0	0	4	8	2	3	18	6	16	11	0	4	3	2	1	3	1	0
83	1	37	2	2	2	3	3	1	4	20	0	15	2	1	0	2	0	3	3	1	2	0	2	0	0	0	0	0	0	0	6	11	2	3	18	12	22	18	0	2	1	2	1	5	1	0
84	2	31	1	0	0	3	3	5	5	5	3	9	5	1	0	2	0	3	0	0	2	0	1	8	0	0	0	0	0	8	4	18	2	3	19	6	13	15	0	3	1	2	2	4	1	0
85	2	31	3	0	0	3	3	1	1	0	0	10	10	2	0	2	0	3	5	5	2	0	1	0	0	0	0	0	26	26	6	49	2	3	16	6	17	19	0	2	1	2	1	3	1	0
86	2	29	1	0	0	3	3	5	5	1	1	5	5	1	0	2	0	1	0	0	2	0	2	0	0	0	0	0	0	0	3	8	2	3	18	6	15	8	0	1	1	2	2	3	1	0
87	2	32	2	0	0	3	3	3	3	2	0	3	1	2	0	2	0	1	0	0	2	0	2	0	0	0	0	0	0	0	4	6	2	3	16	10	26	9	0	2	1	2	7	4	1	0
88	2	29	1	0	0	3	1	5	5	0	0	3	2	1	2	2	0	3	0	0	2	0	2	0	0	0	0	0	0	0	3	5	2	3	10	6	22	16	0	1	1	2	1	3	1	0
89	1	31	1	0	0	3	3	5	5	5	1	5	5	1	4	2	0	2	0	0	2	0	1	19	0	0	0	0	0	19	5	31	2	3	13	12	20	9	0	1	1	2	4	4	1	0
90	1	34	1	0	0	3	3	5	5	1	0	5	1	1	5	2	0	2	0	0	2	0	2	0	0	0	0	0	0	0	3	8	3	2	15	6	29	23	1	2	1	2	4	5	1	0
91	1	29	1	0	0	1	1	5	5	3	1	5	4	1	5	2	0	3	2	0	2	0	1	5	0	0	0	0	0	5	6	18	2	3	17	8	15	12	0	2	1	2	2	5	1	0
92	2	29	1	0	0	3	3	5	5	8	0	20	15	2	0	2	0	3	0	0	2	0	2	0	0	0	0	0	0	0	2	17	2	3	17	9	10	9	0	1	1	2	2	1	1	1
93	2	29	1	0	0	3	3	5	5	20	20	10	10	2	0	2	0	3	5	0	2	0	1	8	0	0	0	0	0	8	5	45	1	4	19	6	13	13	0	2	2	2	1	3	1	0
94	2	37	1	0	0	3	3	5	5	0	0	5	2	1	2	2	0	3	2	0	2	0	2	0	0	0	0	0	0	0	4	8	2	3	16	6	18	10	0	1	1	2	1	4	1	0
95	2	30	1	0	0	3	3	5	3	11	4	11	11	1	0	2	0	3	3	3	2	0	2	0	0	0	0	0	0	0	6	25	2	3	17	11	20	9	0	2	1	2	1	3	1	0
96	2	27	1	0	0	3	3	5	5	3	2	1	5	2	0	2	0	3	4	4	2	0	2	0	0	0	0	0	4	4	6	21	2	3	10	18	23	38	1	3	3	2	1	3	1	1
97	1	38	2	1	1	3	3	3	1	2	1	3	0	2	0	2	0	3	0	0	2	0	2	0	0	0	0	0	0	0	5	6	2	3	11	14	26	20	0	2	1	2	1	4	1	0
98	2	29	1	0	0	3	1	5	5	0	0	6	3	2	0	2	0	3	2	2	2	0	2	0	0	0	0	0	3	3	5	11	3	2	14	21	33	30	1	2	2	2	1	3	1	0
99	2	41	5	0	0	3	3	5	5	0	0	3	2	2	0	2	0	3	1	0	2	0	2	0	0	0	0	0	0	0	3	5	1	4	12	7	18	12	0	2	1	2	9	2	1	1
100	1	32	1	0	0	3	3	5	5	5	0	3	0	1	0	2	0	3	0	0	2	0	2	0	0	0	0	0	0	0	1	2	2	3	17	9	20	10	0	2	1	2	1	4	1	1
101	2	35	2	1	1	3	3	3	1	2	0	15	15	1	0	2	0	3	2	0	2	0	2	0	0	0	0	0	0	0	6	22	2	3	20	6	15	29	1	1	1	2	1	6	1	0
102	2	30	1	0	0	3	3	5	5	0	0	7	1	1	5	2	0	3	1	0	1	0	1	25	4	0	0	0	0	29	5	38	2	3	13	6	15	24	1	2	1	2	9	4	1	1
103	2	35	1	0	0	3	3	5	5	12	0	4	4	1	15	1	0	3	5	0	2	0	1	15	5	0	0	0	0	20	5	46	1	4	17	8	17	11	0	2	1	2	2	4	1	0
104	2	42	2	2	2	1	1	3	1	0	0	5	2	2	0	2	4	3	2	2	2	0	2	0	0	0	0	0	4	4	9	19	2	3	18	6	10	10	0	2	1	2	1	3	1	0
105	2	34	3	1	1	3	3	3	4	0	0	3	3	2	0	2	0	3	1	2	2	0	2	0	0	0	0	0	0	0	5	9	2	3	18	9	23	23	1	2	1	2	1	3	1	0
106	1	29	1	0	0	3	3	5	5	0	0	7	5	2	0	2	0	3	0	0	2	0	2	0	0	0	0	0	0	0	2	7	3	2	11	12	19	17	0	2	2	2	1	3	1	1
107	1	29	1	0	0	2	4	5	5	0	0	4	2	2	0	1	0	3	4	2	2	0	2	0	0	0	0	0	0	0	4	8	3	2	9	11	23	9	0	3	1	2	1	3	1	1
108	1	25	1	0	0	3	3	5	5	0	0	20	20	2	0	2	0	3	15	0	2	0	2	0	0	0	0	0	0	0	3	37	2	3	18	12	14	10	0	4	1	1	1	3	1	1
109	2	24	1	0	0	3	1	5	5	0	0	5	1	2	0	2	0	3	0	0	2	0	2	0	0	0	0	0	8	8	3	10	3	2	8	21	34	42	1	4	4	2	2	1	1	1
110	2	27	1	0	0	3	3	5	5	3	0	4	0	1	5	1	2	1	2	0	2	0	2	0	0	0	0	0	0	0	4	11	2	3	17	12	20	9	0	2	1	2	8	1	1	1
111	2	25	1	0	0	3	3	5	5	2	0	7	7	2	0	1	0	3	0	0	2	0	2	0	0	0	0	0	0	0	2	9	2	3	18	13	25	15	0	1	1	2	1	3	1	0
112	2	31	1	0	0	3	1	5	5	4	3	3	3	2	0	2	0	3	0	0	2	0	1	16	0	0	0	0	0	16	4	23	3	2	10	11	33	26	1	3	2	2	1	3	1	0
113	2	25	1	0	0	3	3	5	5	0	0	3	3	2	0	2	0	3	0	0	2	0	1	32	0	0	0	0	0	32	3	37	1	4	21	8	15	18	0	1	1	2	1	3	1	0
114	2	23	1	0	0	3	3	5	5	1	0	4	3	2	0	1	1	4	0	0	2	0	2	0	0	0	0	0	0	0	3	6	1	4	22	7	17	12	0	1	1	1	8	1	1	1
115	1	25	1	0	0	3	3	5	5	3	3	10	5	2	0	1	2	3	1	0	2	0	2	0	0	0	0	0	0	0	5	13	2	3	16	7	22	9	0	1	1	2	8	3	1	1
116	2	26	1	0	0	3	4	5	5	1	1	3	3	2	0	2	0	3	0	0	2	0	1	32	6	12	11	3	3	67	4	71	2	3	10	12	18	14	0	1	1	2	1	3	1	1
117	2	24	1	0	0	3	3	5	5	2	1	4	4	2	0	2	0	3	2	0	2	0	2	0	0	0	0	0	0	0	4	9	3	2	12	13	33	32	1	4	3	1	1	3	1	0
118	1	25	1	0	0	3	4	5	5	0	0	0	0	2	0	1	0	1	0	0	2	0	2	0	0	0	0	0	0	0	1	0	3	2	9	15	35	23	1	3	3	2	8	1	1	1
119	2	26	1	0	0	3	1	5	5	4	1	3	2	2	0	2	0	4	0	0	2	0	2	0	0	0	0	0	0	0	3	4	3	2	15	12	30	35	1	1	1	2	6	1	1	1
120	2	31	1	0	0	3	1	5	5	0	0	1	0	2	0	2	0	3	2	0	2	0	2	0	0	0	0	0	0	0	2	3	2	3	13	8	17	9	0	2	1	2	1	4	1	1
121	2	23	1	0	0	3	3	5	5	4	1	6	3	1	6	2	0	3	1	0	2	0	2	0	0	0	0	0	0	0	5	13	2	3	15	11	25	34	1	2	2	2	1	2	1	0
122	2	24	1	0	0	3	3	5	5	2	2	4	4	2	0	1	3	1	0	0	2	0	2	0	0	0	0	0	0	0	4	11	2	3	17	6	12	8	0	4	2	2	8	1	1	0
123	1	26	1	0	0	3	3	5	5	2	0	5	5	2	0	2	0	1	0	0	2	0	1	3	0	0	0	0	0	3	3	10	3	2	13	8	11	20	0	2	1	2	9	1	1	0
124	2	25	1	0	0	3	1	5	5	7	1	6	12	1	0	1	2	3	1	0	2	0	1	4	0	0	0	0	0	4	6	21	2	3	20	10	19	19	0	3	1	2	2	4	1	0
125	2	23	1	0	0	3	3	5	5	2	0	3	1	1	8	1	3	1	3	0	1	3	1	8	2	0	0	0	0	10	7	30	2	3	15	15	21	35	1	2	2	2	8	1	1	0
126	1	19	1	0	0	3	3	5	5	0	0	5	5	2	0	2	0	3	0	0	2	0	2	0	0	0	0	0	0	0	2	7	1	4	15	6	30	13	0	3	1	1	1	3	1	0
127	2	22	1	0	0	3	1	5	5	2	0	9	6	2	0	1	1	1	0	0	2	0	2	0	0	0	0	0	0	0	3	8	3	2	10	12	34	37	1	2	1	2	8	1	1	1
128	2	23	1	0	0	3	4	5	5	4	1	11	10	2	0	2	0	3	2	0	2	0	2	0	0	0	0	0	0	0	4	13	2	3	18	8	18	15	0	2	1	2	1	3	1	0
129	2	19	1	0	0	3	3	5	5	1	1	10	15	2	0	1	6	1	0	0	1	2	1	90	0	0	0	0	0	90	6	100	1	4	20	6	11	17	0	2	2	1	8	1	1	0
130	1	25	1	0	0	3	3	5	5	0	0	10	10	1	5	1	10	1	0	0	2	0	2	0	0	0	0	0	10	10	5	37	2	3	12	9	18	24	1	2	1	2	8	1	1	1
131	2	23	1	0	0	3	3	5	5	5	0	3	3	1	5	1	5	1	0	0	1	0	2	0	0	0	0	0	0	0	4	15	2	3	17	12	27	10	0	2	1	2	8	1	1	0
132	2	23	1	0	0	3	1	5	5	5	1	6	4	2	0	1	3	1	0	0	2	0	2	0	0	0	0	0	0	0	4	9	2	3	20	6	12	9	0	2	1	2	8	1	1	0
133	2	23	1	0	0	3	3	5	5	5	0	8	6	2	0	1	4	1	3	0	2	0	2	0	0	0	0	0	0	0	4	15	2	3	17	16	23	12	0	3	3	2	8	1	1	0
134	2	23	1	0	0	3	3	5	5	0	0	10	10	2	0	1	1	1	0	0	2	0	2	0	0	0	0	0	0	0	3	13	2	3	14	9	20	22	1	2	2	2	8	1	1	0
135	2	22	1	0	0	3	3	5	5	6	1	30	15	2	0	2	0	1	0	0	2	0	1	10	0	0	0	0	0	10	4	28	2	3	12	8	18	30	1	3	3	2	1	1	1	0
136	2	22	1	0	0	3	3	5	5	0	0	10	3	2	0	1	2	1	0	0	2	0	2	0	0	0	0	0	0	0	3	7	2	3	16	8	12	15	0	3	3	2	8	1	1	0
137	2	23	1	0	0	3	3	5	5	4	2	4	4	2	0	1	1	1	0	0	2	0	2	0	0	0	0	0	0	0	4	9	2	3	16	6	21	15	0	2	1	1	8	1	1	0
138	2	34	3	0	0	3	3	3	4	6	1	10	5	2	0	1	0	3	3	2	2	0	2	0	0	0	0	0	0	0	5	13	2	3	18	6	15	11	0	3	2	2	1	5	1	0
139	1	24	1	0	0	3	3	5	5	2	1	5	5	1	0	1	5	1	0	0	2	0	2	0	0	0	0	0	0	0	4	13	2	3	13	13	18	10	0	2	1	1	8	1	1	0
140	2	22	1	0	0	3	3	5	5	3	0	8	8	2	0	2	0	1	0	0	2	0	1	8	0	0	0	0	0	8	3	18	2	3	15	9	23	18	0	2	2	2	9	1	1	0
141	2	24	1	0	0	3	3	5	5	3	0	4	4	2	0	2	0	1	0	0	2	0	2	0	0	0	0	0	0	0	2	6	3	2	10	11	31	29	1	2	2	2	5	1	1	0
142	2	23	1	0	0	3	3	5	5	1	0	5	4	2	0	2	0	3	0	0	2	0	2	0	0	0	0	0	0	0	2	6	2	3	16	6	16	10	0	1	1	2	1	3	1	0
143	2	23	1	0	0	3	1	5	5	3	0	5	5	2	0	2	0	3	0	0	2	0	2	0	0	0	0	0	0	0	2	6	1	4	16	7	16	23	1	4	1	1	1	3	1	0
144	2	30	2	0	0	3	3	3	3	6	0	2	2	2	0	2	0	3	2	0	2	0	2	0	0	0	0	0	0	0	5	9	2	3	18	7	19	12	0	1	1	2	1	3	1	0
145	2	22	1	0	0	3	3	5	5	10	0	10	5	2	0	2	0	3	2	2	2	0	2	0	0	0	0	0	0	0	4	11	2	3	19	6	25	13	0	2	1	2	1	3	1	0
146	2	23	1	0	0	3	3	5	5	6	4	4	4	1	2	1	4	1	0	0	2	0	1	9	0	0	0	0	0	9	6	25	2	3	21	6	14	18	0	1	1	2	8	1	1	0
147	1	23	1	0	0	3	3	5	5	0	0	4	0	2	0	2	0	1	0	0	2	0	2	0	0	0	0	0	0	0	1	2	2	3	15	6	27	11	0	1	1	2	8	1	1	0
148	2	23	1	0	0	3	3	5	5	2	1	15	9	1	10	1	1	1	0	0	2	0	2	0	0	0	0	0	9	9	6	32	2	3	17	6	15	12	0	4	2	1	8	1	1	0
149	2	35	1	0	0	3	3	5	5	2	1	10	5	2	0	1	3	3	2	0	2	0	2	0	0	0	0	0	4	4	6	17	2	3	17	6	9	14	0	3	1	2	2	2	1	0
150	1	30	1	0	0	3	3	5	5	0	0	5	5	2	0	2	0	4	2	0	2	0	1	0	0	0	0	0	0	0	3	9	2	3	17	7	17	12	0	1	1	2	6	1	1	0
151	2	41	2	2	2	3	3	1	1	0	0	4	3	2	0	2	0	4	1	0	2	0	2	0	0	0	0	0	0	0	6	10	2	3	19	6	19	13	0	2	1	2	6	4	1	0
152	2	21	1	0	0	3	3	5	5	4	0	10	10	2	0	1	7	1	0	0	2	0	2	0	0	0	0	0	0	0	3	19	1	4	24	6	9	9	0	1	1	1	8	1	1	0
153	2	34	1	0	0	3	3	5	5	20	10	0	0	2	0	1	10	3	0	0	2	0	2	0	0	0	0	0	0	0	3	22	2	3	12	14	31	22	1	1	1	2	1	3	1	1
154	1	32	1	0	0	3	3	5	5	13	3	7	7	2	0	2	0	2	0	0	2	0	2	0	0	0	0	0	0	0	3	12	3	2	14	12	21	13	0	2	1	2	9	4	1	0
155	2	32	1	0	0	1	1	5	5	0	0	5	5	2	0	1	1	4	2	0	2	0	2	0	0	0	0	0	0	0	4	9	2	3	13	6	27	11	0	3	1	2	5	1	1	0
156	2	23	1	0	0	3	2	5	5	8	6	3	3	2	0	2	0	3	1	0	2	0	2	0	0	0	0	0	0	0	4	11	2	3	7	15	23	25	1	2	1	2	1	3	1	1
157	1	24	1	0	0	3	3	5	5	4	2	8	3	2	0	1	2	3	0	1	2	0	2	0	0	0	0	0	12	12	6	22	1	4	17	6	18	17	0	2	1	2	8	1	1	0
158	1	30	1	0	0	3	1	5	5	2	2	2	2	2	0	1	2	1	0	0	2	0	2	0	0	0	0	0	0	0	4	7	2	3	10	12	36	24	1	2	1	2	8	1	1	0
159	2	23	1	0	0	3	3	5	5	0	0	2	2	2	0	1	1	1	1	0	2	0	2	0	0	0	0	0	0	0	4	6	3	2	9	20	34	25	1	2	1	2	8	1	1	0
160	2	19	1	0	0	3	3	5	5	7	1	6	6	2	0	1	8	1	0	0	2	0	2	0	0	0	0	0	0	0	4	17	2	3	16	7	11	23	1	3	1	1	8	1	1	0
161	1	19	1	0	0	3	3	5	5	0	0	30	15	1	5	1	5	3	3	0	2	0	2	0	0	0	0	0	0	0	5	30	2	3	12	12	16	30	1	2	2	1	8	1	1	1
162	2	20	1	0	0	3	1	5	5	3	0	10	9	2	0	1	2	3	0	0	2	0	2	0	0	0	0	0	0	0	3	12	2	3	13	12	24	19	0	3	3	2	8	1	1	1
163	2	23	1	0	0	3	3	5	5	0	0	4	4	1	50	1	10	1	0	0	1	5	2	0	0	0	0	0	0	0	5	71	2	3	20	9	18	10	0	3	1	2	8	1	1	1
164	2	21	1	0	0	3	3	5	5	6	0	20	19	2	0	2	0	1	0	0	2	0	2	0	0	0	0	0	0	0	2	21	2	3	8	20	17	28	1	2	2	1	9	1	1	0
165	2	23	1	0	0	3	3	5	5	0	0	5	1	2	0	2	0	1	0	0	2	0	2	0	0	0	0	0	0	0	2	3	2	3	13	10	21	19	0	2	1	2	5	1	1	0
166	1	27	1	0	0	3	3	5	5	0	0	6	4	2	0	1	0	1	0	0	2	0	2	0	0	0	0	0	10	10	3	16	3	2	16	12	18	22	1	2	1	2	8	1	1	1
167	2	22	1	0	0	3	3	5	5	3	1	7	7	2	0	2	0	1	0	0	2	0	2	0	0	0	0	0	0	0	3	10	1	4	11	8	31	46	1	3	2	1	9	1	1	0
168	2	22	1	0	0	3	3	5	5	0	0	7	7	2	0	2	0	4	0	0	2	0	2	0	0	0	0	0	0	0	2	9	3	2	8	13	28	25	1	2	2	2	6	2	1	0
169	2	22	1	0	0	3	3	5	5	0	0	9	6	2	0	1	0	4	0	0	2	0	2	0	0	0	0	0	0	0	2	8	2	3	18	10	19	17	0	2	1	1	8	1	1	0
170	2	22	1	0	0	3	3	5	5	0	0	5	5	2	0	2	0	1	0	0	2	0	2	0	0	0	0	0	0	0	2	7	2	3	11	7	25	23	1	4	1	2	5	1	1	0
171	2	22	1	0	0	3	3	5	5	4	0	7	7	1	4	1	7	1	0	0	1	4	1	5	5	0	0	0	0	10	6	34	2	3	10	9	21	22	1	3	2	1	8	1	1	0
172	2	23	1	0	0	3	1	5	5	0	0	4	4	2	0	1	2	1	0	0	2	0	1	5	0	0	0	0	0	5	4	12	3	2	13	12	27	36	1	2	1	1	8	1	1	0
173	2	24	1	0	0	3	3	5	5	7	0	5	4	2	0	1	12	1	0	0	2	0	1	26	10	4	0	0	0	40	4	58	2	3	12	24	28	38	1	4	3	2	8	1	1	0
174	1	23	1	0	0	3	1	5	5	2	2	2	2	2	0	1	0	1	0	0	2	1	1	3	0	0	0	0	0	3	5	9	3	2	11	18	33	30	1	3	2	1	8	1	1	1
175	2	21	1	0	0	3	3	5	5	1	0	5	5	2	0	1	0	1	0	0	2	0	2	0	0	0	0	0	0	0	2	7	3	2	9	16	27	28	1	3	3	2	8	1	1	1
176	2	27	1	0	0	3	3	5	5	2	0	2	2	2	0	1	2	2	0	0	2	0	2	0	0	0	0	0	0	0	3	6	1	4	19	6	23	25	1	2	2	2	4	4	1	1
177	2	24	1	0	0	3	3	5	5	0	0	12	5	2	0	1	3	1	0	0	2	0	2	0	0	0	0	0	0	0	3	10	2	3	16	12	21	11	0	1	1	2	8	1	1	1
178	2	21	1	0	0	3	1	5	5	5	0	2	0	2	0	1	0	1	0	0	1	4	2	0	0	0	0	0	0	0	2	5	3	2	12	14	33	19	0	4	4	1	8	1	1	1
179	2	19	1	0	0	3	3	5	5	2	2	10	10	2	0	1	10	1	0	0	2	0	1	40	0	0	0	0	0	40	5	64	1	4	18	10	17	10	0	1	1	1	8	1	1	0
180	1	19	1	0	0	3	3	5	5	2	0	4	5	2	0	1	5	1	0	0	2	0	2	0	0	0	0	0	0	0	3	12	2	3	15	8	22	17	0	1	1	1	8	1	1	0
181	1	22	1	0	0	3	3	5	5	1	0	8	8	2	0	1	4	3	0	0	1	0	1	20	0	0	0	0	0	20	4	34	2	3	16	6	13	11	0	1	1	2	8	1	1	1
182	2	24	1	0	0	1	1	5	5	0	0	9	3	1	0	1	1	3	0	0	1	1	2	0	0	0	0	0	0	0	4	6	2	3	14	11	27	33	1	2	2	2	8	2	1	1
183	2	21	1	0	0	3	3	5	5	0	0	9	5	2	0	1	4	1	0	0	2	0	2	0	0	0	0	0	0	0	3	11	2	3	10	15	21	18	0	2	2	2	8	1	1	0
184	1	24	1	0	0	3	3	5	5	0	0	20	10	2	0	2	0	1	0	0	2	0	2	0	0	0	0	0	0	0	2	12	2	3	14	12	25	33	1	2	1	2	8	1	1	0
185	2	22	1	0	0	3	3	5	5	15	1	10	8	1	20	1	9	1	0	0	1	6	1	130	8	0	0	0	0	100	7	100	2	3	16	12	22	6	0	1	1	1	8	1	1	1
186	2	22	1	0	0	3	3	5	5	0	0	6	6	1	0	1	2	1	0	0	2	0	2	0	0	0	0	0	0	0	3	10	1	4	15	6	18	7	0	1	1	2	8	1	1	0
187	1	29	1	0	0	3	1	5	5	3	2	5	3	2	0	1	5	4	0	0	2	0	2	0	0	0	0	0	0	0	4	11	2	3	14	10	21	12	0	2	1	2	8	1	1	1
188	2	19	1	0	0	3	3	3	3	0	0	2	2	2	0	1	6	3	0	0	2	0	2	0	0	0	0	0	0	0	4	12	2	3	14	8	24	10	0	2	1	1	8	1	1	0
189	2	19	1	0	0	3	3	5	5	2	0	13	10	2	0	1	5	1	0	0	2	0	2	0	0	0	0	0	0	0	3	17	2	3	15	9	19	13	0	2	1	1	8	1	1	0
190	2	20	1	0	0	3	3	5	5	5	1	9	9	2	0	1	6	1	0	0	2	0	2	0	0	0	0	0	0	0	4	18	3	2	10	12	26	31	1	2	2	2	8	1	1	0
191	2	20	1	0	0	3	3	5	5	3	2	4	4	2	0	1	2	1	0	0	2	0	2	0	0	0	0	0	0	0	4	10	2	3	19	17	24	19	0	1	1	1	8	6	1	1
192	2	43	2	2	2	1	1	1	1	3	3	2	2	2	0	2	0	2	1	1	2	0	2	0	0	0	0	0	0	0	8	12	2	3	15	18	27	13	0	1	1	1	4	2	1	0
193	1	21	1	0	0	3	3	5	5	0	0	3	5	2	0	2	2	1	0	0	2	0	2	0	0	0	0	0	0	0	3	9	3	2	11	11	22	21	1	3	1	1	8	1	1	1
194	2	22	1	0	0	3	3	5	5	4	0	5	8	1	0	1	2	1	0	0	1	7	1	120	120	0	0	0	0	100	5	100	2	3	12	17	24	24	1	3	2	2	8	1	1	1
195	1	25	1	0	0	3	1	5	5	0	0	8	8	2	0	1	4	1	0	0	2	0	2	0	0	0	0	0	0	0	3	13	2	3	17	6	16	13	0	2	1	1	8	1	1	0
196	2	22	1	0	0	3	1	5	5	2	0	1	1	2	0	1	0	1	0	0	2	0	1	8	0	0	0	0	0	8	3	10	3	2	10	10	24	25	1	2	2	2	8	1	1	1
197	2	21	1	0	0	3	1	5	5	2	0	2	2	2	0	1	1	1	0	0	2	0	2	0	0	0	0	0	2	2	4	6	2	3	10	8	31	23	1	2	1	2	8	1	1	0
198	2	21	1	0	0	3	1	3	5	2	0	2	5	2	2	2	0	1	0	0	2	0	2	0	0	0	0	0	2	2	4	10	2	3	10	6	29	14	0	2	1	1	8	1	1	0
199	2	19	1	0	0	3	1	5	5	5	0	2	2	2	0	1	3	1	0	0	2	0	1	120	46	11	0	0	0	100	4	100	3	2	8	21	38	47	1	4	4	1	8	1	1	0
200	2	21	1	0	0	3	3	5	5	2	2	4	3	2	0	1	6	3	0	0	2	0	1	60	0	0	0	0	0	60	5	73	2	3	13	8	19	16	0	1	1	1	8	1	1	1
201	2	22	1	0	0	3	3	5	5	0	0	6	5	2	0	1	0	1	0	0	2	0	2	0	0	0	0	0	0	0	2	7	2	3	13	9	20	9	0	1	1	2	8	1	1	0
202	1	20	1	2	1	3	3	5	5	3	1	3	3	2	0	1	2	3	3	0	2	0	2	0	0	0	0	0	0	0	6	12	2	3	15	12	19	13	0	2	1	2	8	1	1	0
203	1	21	1	0	0	3	3	5	5	4	0	5	1	2	0	2	0	1	0	0	2	0	2	0	0	0	0	0	0	0	2	3	2	3	16	9	16	23	1	1	1	1	9	1	1	0
204	1	22	1	0	0	3	3	5	5	3	0	5	5	2	0	2	0	3	1	0	2	0	1	4	0	0	0	0	0	4	4	12	1	4	10	12	22	24	1	2	2	1	1	3	1	0
205	2	20	1	0	0	3	3	5	5	1	1	6	2	1	13	1	10	1	0	0	1	1	1	11	13	0	0	0	0	24	7	53	1	4	21	9	15	14	0	1	1	1	8	1	1	0
206	2	19	1	0	0	3	3	5	5	1	1	5	5	2	0	1	3	1	0	0	2	0	2	0	0	0	0	0	0	0	4	11	3	2	12	18	35	34	1	3	3	1	8	1	1	1
207	2	23	1	0	0	3	3	5	5	4	0	7	5	2	0	1	3	4	0	0	1	7	1	45	0	0	0	0	0	45	5	62	2	3	17	10	18	12	0	2	1	2	8	1	1	0
208	2	20	1	0	0	3	3	5	5	5	0	10	10	2	0	1	5	1	0	0	1	3	1	20	0	0	0	0	0	20	5	40	2	3	17	7	19	15	0	1	1	1	8	1	1	1
209	2	21	1	0	0	3	3	5	5	0	0	4	4	2	0	1	3	1	0	0	2	0	2	0	0	0	0	0	0	0	3	9	1	4	14	15	25	34	1	2	1	2	8	1	1	1
210	2	21	1	0	0	3	1	5	5	4	1	1	1	2	0	2	1	1	0	0	2	0	2	0	0	0	0	0	0	0	4	4	2	3	11	7	14	20	0	1	1	1	8	1	1	1
211	1	19	1	0	0	3	3	5	5	3	0	6	4	2	0	1	5	1	0	0	2	0	2	0	0	0	0	0	0	0	3	11	2	3	21	6	21	12	0	2	1	1	8	1	1	0
212	2	42	2	2	2	1	1	3	3	4	2	3	1	2	0	2	0	3	6	0	2	0	2	0	0	0	0	0	12	12	8	27	2	3	15	6	17	18	0	1	1	1	1	3	1	0
213	2	24	1	0	0	3	3	5	5	3	0	2	2	2	0	1	1	1	0	0	2	0	1	3	0	0	0	0	0	3	4	8	2	3	14	6	17	10	0	2	1	2	8	1	1	0
214	2	22	1	0	0	3	4	5	4	2	2	5	5	2	0	1	1	1	0	0	2	0	2	0	0	0	0	0	0	0	4	8	2	3	15	18	24	15	0	2	1	1	8	1	1	0
215	2	22	1	0	0	3	4	5	5	2	2	2	2	2	2	2	1	1	0	0	2	0	2	0	0	0	0	0	0	0	5	7	2	3	15	15	28	11	0	1	1	1	8	1	1	0
216	2	22	1	0	0	3	3	5	5	1	0	1	1	2	0	2	0	1	0	0	2	0	2	0	0	0	0	0	0	0	2	3	3	2	8	19	32	21	1	4	4	1	8	1	1	1
217	2	22	1	0	0	3	3	5	5	2	1	5	5	1	1	1	30	1	0	0	2	2	2	0	0	0	0	0	0	0	6	41	3	2	10	16	17	42	1	3	3	1	8	1	1	0
218	2	44	2	2	2	1	1	1	3	2	2	2	2	2	0	2	0	2	2	3	2	0	2	0	0	0	0	0	0	0	8	15	2	3	15	18	27	23	1	1	1	1	4	2	1	0
219	2	22	1	0	0	3	3	5	5	1	1	15	10	2	0	1	7	1	0	0	1	1	2	0	0	0	0	0	0	0	5	21	2	3	17	9	19	16	0	1	1	1	8	1	1	0
220	1	26	1	0	0	3	3	3	3	5	0	6	6	2	0	1	15	1	4	0	2	0	1	23	7	0	0	0	0	30	6	59	2	3	14	8	18	16	0	1	1	2	9	1	1	1
221	2	21	1	0	0	3	3	5	5	1	0	7	7	2	0	1	3	1	0	0	2	0	2	0	0	0	0	0	0	0	3	12	2	3	9	11	25	20	0	2	1	1	8	1	1	0
222	2	21	1	0	0	3	3	5	5	0	0	9	6	2	0	1	4	1	0	0	2	0	2	0	0	0	0	0	0	0	3	12	2	3	16	8	16	18	0	1	1	1	8	1	1	1
223	1	19	1	0	0	3	3	5	5	3	3	4	4	2	0	1	3	1	0	0	2	0	2	0	0	0	0	0	0	0	4	12	3	2	11	10	21	9	0	1	1	1	8	1	1	0
224	1	22	1	0	0	3	1	5	5	0	0	4	3	2	3	1	3	1	0	3	2	0	2	0	0	0	0	0	0	0	5	13	2	3	14	10	19	19	0	2	1	1	8	1	1	1
225	1	20	1	0	0	3	3	5	5	2	1	5	5	2	0	1	4	1	0	0	2	0	2	0	0	0	0	0	6	6	5	18	2	3	18	7	11	15	0	1	1	1	8	1	1	1
226	1	22	1	0	0	3	1	5	5	0	0	4	3	2	0	1	3	4	0	0	2	0	2	0	0	0	0	0	0	0	3	7	2	3	17	12	24	25	1	1	1	1	8	1	1	0
227	1	22	1	0	0	3	3	5	5	0	0	3	3	2	0	2	3	1	0	0	2	0	2	0	0	0	0	0	0	0	3	8	2	3	20	12	24	20	0	1	1	1	8	1	1	0
228	2	19	1	0	0	3	3	5	5	2	0	1	1	2	0	1	1	1	0	0	2	0	2	0	0	0	0	0	0	0	3	4	2	3	14	12	32	13	0	2	2	1	8	1	1	0
229	2	19	1	0	0	3	3	5	5	5	2	7	4	1	10	1	15	1	0	0	2	0	2	0	0	0	0	0	8	8	6	41	2	3	18	8	17	15	0	1	1	2	8	1	1	0
230	2	22	1	0	0	3	3	5	5	9	2	6	3	2	0	1	0	1	0	0	2	0	2	0	0	0	0	0	0	0	3	7	3	2	12	9	30	33	1	2	2	2	8	1	1	0
231	2	22	1	0	0	3	3	5	5	0	0	13	6	2	0	1	5	1	0	0	2	0	2	0	0	0	0	0	0	0	3	13	3	2	15	11	31	21	1	2	1	2	8	1	1	0
232	2	23	1	0	0	3	1	5	5	1	0	10	8	2	0	2	0	3	3	0	2	0	2	0	0	0	0	0	0	0	3	12	2	3	19	6	18	26	1	3	3	2	1	3	1	1
233	1	25	1	0	0	3	3	5	5	5	0	9	9	2	0	1	4	1	0	0	1	10	1	50	0	0	0	0	50	100	5	100	2	3	12	6	16	12	0	2	1	2	8	1	1	0
234	1	19	1	0	0	3	3	5	5	0	0	5	3	1	0	2	0	1	0	0	2	0	2	0	0	0	0	0	0	0	2	5	2	3	15	9	28	10	0	1	1	1	9	1	1	0
235	2	23	1	0	0	3	1	5	5	0	0	0	0	2	0	2	0	1	0	0	2	0	1	5	4	0	0	0	0	9	2	10	1	4	20	6	16	11	0	3	1	1	8	6	1	0
236	1	25	1	0	0	3	3	5	5	1	1	3	3	2	0	1	1	1	1	0	2	0	1	10	10	0	0	0	0	20	6	28	2	3	14	6	13	13	0	1	1	2	8	1	1	1
237	1	24	1	0	0	3	4	5	5	0	0	0	0	1	13	2	0	1	0	0	2	0	2	0	0	0	0	0	0	0	2	13	1	4	15	11	30	10	0	1	1	1	8	5	1	1
238	2	19	1	0	0	3	3	5	5	3	0	8	5	1	0	1	7	1	0	0	2	0	2	0	0	0	0	0	0	0	3	14	2	3	14	6	17	10	0	1	1	1	8	1	1	0
239	2	19	1	0	0	3	3	5	5	3	0	6	3	2	0	2	3	1	0	0	1	0	1	8	0	0	0	0	0	8	4	16	2	3	14	7	12	41	1	3	1	1	8	3	1	0
240	2	19	1	0	0	3	3	5	5	2	0	3	2	2	0	1	0	1	0	0	2	0	2	0	0	0	0	0	0	0	2	4	3	2	8	9	29	33	1	3	1	1	8	1	1	0
241	2	22	1	0	0	3	3	5	5	2	0	3	1	2	0	1	2	1	0	0	2	0	2	0	0	0	0	0	0	0	3	5	2	3	7	9	21	33	1	2	1	1	8	1	1	0
242	2	19	1	0	0	3	3	5	5	3	0	6	2	1	6	2	4	1	0	0	2	0	2	0	0	0	0	0	0	0	4	14	2	3	12	15	14	29	1	2	2	2	8	1	1	0
243	2	22	1	0	0	3	4	5	5	0	0	10	4	2	0	1	3	1	0	0	2	0	1	3	0	0	0	0	0	3	4	10	2	3	17	9	28	22	1	1	1	2	8	1	1	0
244	2	22	1	0	0	3	4	5	5	0	0	5	5	2	0	1	3	3	0	0	2	0	2	0	0	0	0	0	0	0	3	8	3	2	10	16	27	20	0	2	2	2	2	3	1	1
245	2	20	1	0	0	3	3	5	5	2	0	10	10	2	0	1	5	1	0	0	2	0	2	0	0	0	0	0	0	0	3	17	2	3	20	9	14	35	1	1	1	1	8	1	1	0
246	2	22	3	4	3	3	3	3	3	5	3	2	3	2	2	1	3	1	2	1	1	2	1	0	0	0	0	0	0	0	10	22	2	3	16	18	30	31	1	2	3	1	5	6	1	0
247	1	23	1	0	0	3	3	5	5	5	2	5	5	2	0	1	12	3	1	1	2	0	1	15	0	0	0	0	0	15	7	38	1	4	18	6	11	9	0	1	1	2	8	2	1	1
248	2	20	1	0	0	3	3	5	5	1	0	5	5	2	0	1	10	3	0	0	2	0	1	30	5	0	0	0	0	35	4	52	1	4	20	6	20	51	1	1	1	1	8	2	1	0
249	2	21	1	0	0	3	3	5	5	0	0	4	4	2	0	1	0	3	0	0	2	0	2	0	0	0	0	0	0	0	2	6	2	3	13	8	22	22	1	3	1	1	8	2	1	0
250	2	23	1	0	0	3	3	5	5	3	1	10	10	2	0	1	0	3	0	0	2	0	2	0	0	0	0	0	0	0	3	13	2	3	13	9	21	25	1	2	1	2	8	1	1	1
251	1	42	1	0	6	1	1	5	5	2	2	3	3	1	0	2	0	2	0	0	2	0	2	0	0	0	0	0	20	20	5	28	3	2	10	13	22	31	1	2	1	2	2	3	1	0
252	1	23	1	0	0	3	3	5	5	2	0	6	4	2	0	1	0	1	0	0	2	0	1	5	0	0	0	0	0	5	3	11	2	3	18	9	17	14	0	3	1	1	8	1	1	0
253	2	22	1	0	0	3	3	5	5	2	0	10	10	2	0	1	1	1	0	0	2	0	2	0	0	0	0	0	0	0	3	13	2	3	16	12	19	13	0	1	1	1	8	1	1	0
254	2	23	1	0	0	3	3	5	5	1	1	5	2	2	0	1	2	1	0	0	2	0	2	0	0	0	0	0	3	3	5	10	2	3	14	11	23	15	0	2	2	2	8	1	1	1
255	2	23	1	0	0	3	3	5	5	10	2	5	4	2	0	1	2	1	0	0	2	0	2	0	0	0	0	0	0	0	4	10	2	3	17	6	16	13	0	2	1	2	8	1	1	0
256	2	24	1	0	0	3	3	5	5	0	0	3	1	1	3	2	3	3	1	0	2	0	2	0	0	0	0	0	4	4	6	14	2	3	19	9	15	16	0	2	1	2	8	3	1	1
257	2	23	1	0	0	3	3	5	5	0	0	5	3	2	0	1	1	1	0	0	2	0	2	0	0	0	0	0	0	0	3	6	3	2	13	12	24	24	1	2	2	1	8	2	1	1
258	2	22	1	0	0	3	3	5	5	3	1	5	5	1	0	1	0	3	2	0	2	0	1	6	4	3	2	1	4	20	5	30	1	4	18	18	18	37	1	4	3	2	5	1	1	0
259	1	23	1	0	0	3	3	5	5	3	3	2	2	2	0	1	3	1	0	0	2	0	2	0	0	0	0	0	0	0	4	10	2	3	15	12	20	12	0	1	1	2	8	1	1	1
260	2	25	1	0	0	3	3	5	5	2	0	2	1	2	0	1	6	3	6	0	2	0	1	7	3	5	0	0	0	15	5	30	3	2	11	16	28	25	1	2	2	2	2	1	1	0
261	2	21	1	0	0	3	3	5	5	3	3	4	4	2	0	1	2	1	0	2	2	0	1	3	0	0	0	0	0	3	6	16	2	3	11	14	29	31	1	2	2	2	8	1	1	0
262	2	20	1	0	0	3	2	5	5	0	0	4	1	2	0	1	20	1	0	0	2	0	2	0	0	0	0	0	5	5	4	27	3	2	8	15	39	33	1	4	3	1	8	1	1	0
263	1	27	1	0	0	3	1	5	5	9	0	5	5	2	0	1	3	3	3	0	1	0	2	0	0	0	0	0	0	0	4	12	1	4	17	8	19	12	0	2	2	2	2	1	1	1
264	2	23	1	0	0	3	4	5	5	3	0	3	2	2	0	2	0	1	0	0	2	0	2	0	0	0	0	0	0	0	2	2	2	3	13	13	26	20	0	2	1	2	8	1	1	1
265	2	25	1	0	0	3	3	5	5	0	0	2	2	2	0	1	3	1	0	0	2	0	2	0	0	0	0	0	0	0	3	7	3	2	8	12	36	27	1	4	1	2	8	1	1	0
266	2	19	1	0	0	3	3	5	5	2	0	7	7	2	0	1	3	1	0	0	2	0	1	15	0	0	0	0	0	15	4	27	2	3	16	6	13	19	0	1	1	1	8	1	1	0
267	2	23	1	0	0	3	3	5	5	1	0	4	4	2	0	1	2	1	0	0	2	0	2	0	0	0	0	0	0	0	3	8	2	3	22	6	11	14	0	1	1	1	8	1	1	1
268	2	19	1	0	0	3	3	5	5	10	4	8	8	2	0	1	5	1	0	0	2	0	2	0	0	0	0	0	0	0	4	19	1	4	23	7	13	15	0	3	3	1	8	1	1	0
269	1	22	1	0	0	3	4	5	5	0	0	3	1	1	1	1	1	1	0	0	2	0	1	50	0	0	0	0	0	50	5	53	3	2	14	12	34	21	1	1	1	2	8	1	1	1
270	1	21	1	0	0	3	3	5	5	5	1	5	2	2	0	1	6	1	0	0	2	0	1	6	0	0	0	0	0	6	5	17	2	3	16	12	20	10	0	2	1	1	8	1	1	0
271	1	19	1	0	0	3	3	5	5	0	0	0	0	2	0	2	0	1	0	0	2	0	2	0	0	0	0	0	0	0	1	2	1	4	13	20	21	40	1	1	1	1	8	1	1	0
272	2	28	1	0	0	3	1	5	5	0	0	7	7	2	0	1	2	3	2	0	2	0	1	4	3	0	0	0	0	7	5	19	2	3	15	8	19	26	1	4	2	2	2	3	1	0
273	2	30	1	0	0	3	3	5	5	0	0	2	3	2	0	2	0	1	0	0	2	0	2	0	0	0	0	0	0	0	2	5	3	2	9	9	25	25	1	2	1	2	8	2	1	0
274	1	21	1	0	0	1	1	5	5	0	0	10	10	2	0	1	3	1	0	0	2	0	1	8	5	0	0	0	0	13	4	27	2	3	17	12	13	34	1	4	2	1	8	1	1	1
275	1	20	1	0	0	3	3	5	5	1	0	3	2	2	0	1	0	1	0	0	2	0	2	0	0	0	0	0	0	0	2	4	2	3	18	10	28	14	0	1	1	1	8	1	1	1
276	1	25	1	0	0	3	3	5	5	7	7	4	4	2	0	1	5	1	0	0	2	0	1	11	0	0	0	0	0	11	5	29	2	3	17	13	23	15	0	1	1	2	8	1	1	1
277	2	22	1	0	0	3	3	5	5	2	0	6	6	2	0	1	2	1	0	0	2	0	2	0	0	0	0	0	0	0	3	10	2	3	16	11	19	40	1	2	2	1	8	1	1	1
278	1	24	1	0	0	3	3	5	5	2	1	5	4	2	0	2	5	1	0	0	1	3	2	0	0	0	0	0	5	5	6	20	2	3	15	16	25	19	0	3	1	1	8	3	1	1
279	2	25	1	0	2	2	2	5	5	0	0	4	4	2	0	1	0	1	0	0	2	0	2	0	0	0	0	0	0	0	3	7	2	3	10	12	20	29	1	2	2	2	8	1	1	0
280	2	22	1	0	0	3	1	5	5	1	1	6	6	2	0	1	10	3	0	3	1	5	1	6	15	3	0	0	0	24	7	50	1	4	22	6	13	21	1	1	1	1	8	1	1	0
281	2	20	1	0	0	3	3	5	5	2	0	10	5	2	0	1	6	1	0	0	2	0	2	0	0	0	0	0	0	0	3	13	2	3	16	15	22	9	0	1	1	2	8	1	1	0
282	2	24	1	0	0	3	3	5	5	0	0	15	10	2	0	1	8	1	0	0	2	0	2	0	0	0	0	0	0	0	3	20	1	4	18	7	21	12	0	1	1	2	8	1	1	0
283	2	22	1	0	0	3	3	5	5	0	0	6	2	2	0	1	1	1	0	0	2	0	2	0	0	0	0	0	2	2	4	7	2	3	17	7	19	16	0	2	1	1	8	1	1	1
284	1	23	1	0	0	3	3	5	5	13	0	6	6	2	0	1	10	1	0	0	2	0	1	40	0	0	0	0	0	40	4	58	2	3	14	9	29	14	0	1	1	1	8	1	1	0
285	1	20	1	0	0	3	1	5	5	2	2	33	5	2	0	1	5	1	0	0	1	0	2	0	0	0	0	0	0	0	4	13	2	3	18	8	23	11	0	2	2	1	8	1	1	0
286	2	20	1	0	0	3	3	5	5	3	3	8	5	1	1	1	8	1	0	0	2	0	1	10	0	0	0	0	0	10	6	29	1	4	14	6	16	10	0	1	1	2	8	1	1	1
287	1	23	1	0	0	3	3	5	5	2	0	12	7	2	0	1	3	1	0	0	2	0	2	0	0	0	0	0	0	0	3	12	2	3	22	6	12	12	0	2	1	2	8	1	1	0
288	2	21	1	0	0	3	3	5	5	3	0	9	5	2	0	1	5	1	0	0	2	0	1	12	0	0	0	0	0	12	4	24	2	3	17	6	14	14	0	1	1	1	8	1	1	0
289	2	22	1	0	0	3	3	5	5	1	0	5	2	2	0	1	2	1	0	0	2	0	1	6	0	0	0	0	0	6	4	12	2	3	12	17	28	25	1	4	3	1	8	1	1	1
290	1	21	1	0	0	3	4	5	5	0	0	3	3	2	0	1	0	1	0	0	2	0	2	0	0	0	0	0	0	0	2	3	3	2	9	9	40	35	1	3	3	1	8	1	1	1
291	1	39	1	0	0	2	2	5	5	4	2	10	2	2	0	2	0	3	6	0	2	0	1	7	5	0	0	0	0	12	5	23	2	3	12	13	21	9	0	3	1	2	1	4	1	0
292	2	25	1	0	0	3	3	5	5	0	0	3	2	2	0	2	0	2	0	0	2	0	2	0	0	0	0	0	0	0	2	4	2	3	12	8	18	16	0	2	1	2	9	3	1	0
293	2	20	1	0	0	3	3	5	5	5	1	5	4	2	0	1	3	1	0	0	2	0	2	0	0	0	0	0	0	0	4	10	2	3	18	8	16	23	1	1	1	1	8	1	1	0
294	2	20	1	0	0	3	3	5	5	0	0	7	7	2	0	1	3	3	1	0	2	0	2	0	0	0	0	0	0	0	4	13	2	3	13	8	23	25	1	3	2	2	8	1	1	0
295	2	26	1	0	0	3	3	5	5	1	0	4	2	1	0	2	0	1	0	0	2	0	2	0	0	0	0	0	0	0	2	4	2	3	13	11	16	40	1	3	2	2	9	1	1	0
296	1	22	1	0	0	1	1	5	5	1	1	3	3	2	0	1	2	1	0	0	2	0	2	0	0	0	0	0	0	0	4	7	3	2	15	7	28	20	0	1	1	1	8	1	1	0
297	2	22	1	0	0	3	3	5	5	0	0	8	6	1	0	1	2	1	0	0	2	0	0	0	0	0	0	0	0	0	3	10	2	3	17	7	26	18	0	1	1	1	8	1	2	0
298	2	23	1	0	0	3	1	5	5	3	0	20	15	2	0	2	0	1	0	0	2	0	0	0	0	0	0	0	0	0	2	16	2	3	14	10	27	22	1	3	1	2	5	1	2	0
299	2	19	1	0	0	3	3	5	5	0	0	5	4	1	1	1	1	1	0	0	1	1	1	13	8	0	0	0	0	21	6	30	3	2	12	18	28	19	0	3	3	2	8	1	2	0
300	2	22	1	0	0	3	3	5	5	10	2	5	2	2	0	1	0	1	0	0	2	0	1	33	0	0	0	0	0	33	4	39	2	3	17	8	21	15	0	2	2	2	8	1	2	0
301	1	27	1	0	0	3	3	5	5	0	0	10	6	2	0	2	0	3	3	0	2	0	0	0	0	0	0	0	0	0	3	11	2	3	13	9	21	9	0	1	1	2	1	4	2	0
302	2	20	1	0	0	3	3	5	5	0	0	5	3	2	0	1	1	1	0	0	2	0	0	0	0	0	0	0	0	0	3	6	2	3	16	8	24	11	0	2	1	1	8	1	2	1
303	2	19	1	0	0	3	1	5	5	0	0	6	4	2	0	1	2	3	0	0	2	0	0	0	0	0	0	0	0	0	3	7	2	3	15	6	19	19	0	2	2	1	8	1	2	1
304	2	22	1	0	0	3	3	5	5	0	0	10	10	1	0	1	5	1	0	0	2	0	0	0	0	0	0	0	0	0	3	17	2	3	19	6	17	24	1	1	1	1	8	1	2	0
305	1	23	1	0	0	3	1	5	5	1	1	1	1	2	0	1	1	1	0	0	2	0	0	0	0	0	0	0	0	0	4	4	2	3	14	10	35	19	0	2	1	2	8	1	2	0
306	1	29	1	0	0	3	3	5	5	6	0	3	1	1	0	1	0	4	0	0	2	0	0	0	0	0	0	0	0	0	2	3	2	3	13	13	22	27	1	1	1	2	2	3	2	0
307	2	27	1	0	0	2	2	5	5	2	2	10	10	2	0	2	0	1	0	0	2	0	1	6	8	3	0	0	0	17	4	30	1	4	16	8	13	12	0	2	1	2	8	1	2	0
308	2	22	1	0	0	3	3	5	5	6	2	3	3	1	3	1	0	1	0	0	2	0	1	10	8	0	0	0	0	18	5	28	2	3	20	6	11	15	0	2	2	1	8	1	2	0
309	2	27	1	0	0	3	3	5	5	3	3	5	0	2	0	2	0	3	1	0	2	0	0	0	0	0	0	0	0	0	3	6	2	3	12	8	29	11	0	2	1	2	1	3	2	0
310	2	19	1	0	0	3	3	5	5	8	1	4	4	2	0	1	2	1	0	0	2	0	0	0	0	0	0	0	0	0	4	9	2	3	13	18	22	39	1	2	1	1	8	1	2	0
311	2	22	1	0	0	3	2	5	5	0	0	1	1	2	0	1	0	3	2	0	2	0	1	4	0	0	0	0	0	4	4	8	4	1	5	27	37	51	1	4	4	2	2	1	2	0
312	2	19	1	0	0	3	1	5	5	0	0	3	2	2	0	1	0	1	0	0	1	0	0	0	0	0	0	0	0	0	2	3	3	2	11	15	32	41	1	3	3	1	8	1	2	1
313	2	22	1	0	0	3	3	5	5	1	1	4	4	2	0	1	2	3	0	0	2	0	0	0	0	0	0	0	0	0	4	9	3	2	14	6	27	42	1	3	3	2	9	2	2	1
314	2	19	1	0	0	3	3	5	5	5	3	5	5	2	0	1	0	1	0	0	2	0	0	0	0	0	0	0	0	0	3	10	2	3	17	6	13	16	0	3	2	1	8	6	2	0
315	2	27	1	0	0	3	3	5	5	5	0	4	4	2	0	2	0	1	0	0	2	0	1	4	0	0	0	0	0	4	3	10	2	3	13	10	23	18	0	3	2	2	5	1	2	0
316	2	28	1	0	0	1	1	5	5	0	0	5	5	2	0	2	0	4	0	0	2	0	1	30	30	0	0	0	0	60	3	66	3	2	9	11	27	32	1	2	2	2	6	1	2	0
317	2	27	1	0	0	1	1	5	5	0	0	8	8	2	0	2	0	3	4	0	2	0	0	0	0	0	0	0	0	0	3	13	3	2	11	27	33	50	1	3	3	2	1	3	2	0
318	1	25	1	0	0	3	3	5	5	3	0	7	7	1	0	1	8	1	0	0	2	0	0	0	0	0	0	0	5	5	4	22	2	3	12	6	20	34	1	2	1	1	8	1	2	0
319	2	23	1	0	0	3	3	5	5	0	0	6	3	2	0	2	0	1	0	0	2	0	0	0	0	0	0	0	0	0	2	5	2	3	11	13	18	12	0	2	1	1	9	1	2	0
320	2	22	1	0	0	3	3	5	5	1	0	4	4	2	0	1	4	1	0	0	2	0	0	0	0	0	0	0	0	0	3	10	2	3	14	6	25	13	0	3	2	2	8	3	2	1
321	2	19	1	0	0	3	1	5	5	1	0	2	2	2	0	1	2	3	0	0	2	0	0	0	0	0	0	0	0	0	3	5	3	2	17	14	24	28	1	3	3	2	8	1	2	0
322	2	19	1	0	0	1	1	5	5	1	0	5	3	2	0	1	8	1	0	0	2	0	0	0	0	0	0	0	0	0	3	12	3	2	13	12	23	20	0	2	2	1	8	1	2	0
323	2	22	1	0	0	3	3	5	5	0	0	1	1	2	0	2	1	1	0	0	2	0	0	0	0	0	0	0	0	0	3	4	4	1	10	30	37	51	1	3	3	2	8	1	2	0
324	2	19	1	0	0	1	1	5	5	1	0	5	3	2	0	1	8	1	0	0	2	0	0	0	0	0	0	0	0	0	3	12	3	2	12	12	24	17	0	2	2	1	8	1	2	0
325	2	30	1	0	0	3	3	5	5	5	3	4	4	2	0	2	0	3	1	1	2	0	0	0	0	0	0	0	0	0	5	11	2	3	11	8	24	12	0	2	2	2	2	4	2	1
326	1	28	1	0	0	3	3	5	5	0	0	8	3	2	0	2	0	3	0	0	2	0	0	0	0	0	0	0	0	0	2	5	3	2	12	17	30	36	1	2	1	2	1	5	2	0
327	1	27	1	0	0	3	3	5	5	0	0	3	3	2	0	2	0	3	0	0	2	0	0	0	0	0	0	0	0	0	2	5	2	3	19	6	16	10	0	1	1	2	1	5	2	0
328	2	30	1	0	0	3	3	5	5	1	0	5	2	2	0	2	0	3	1	0	2	0	0	0	0	0	0	0	0	0	3	5	2	3	13	6	20	20	0	2	1	2	1	4	2	0
329	2	19	1	0	0	3	3	5	5	6	0	5	5	2	0	1	10	3	0	0	2	0	0	0	0	0	0	0	0	0	3	17	3	2	8	14	25	36	1	3	3	1	8	1	2	1
330	2	21	1	0	0	3	3	5	5	0	0	8	8	2	0	1	1	3	0	0	2	0	1	3	5	0	0	0	0	8	4	19	2	3	13	23	17	33	1	3	3	1	2	1	2	0
331	2	22	1	0	0	3	3	5	5	0	0	0	3	2	0	2	0	3	0	0	2	0	0	0	0	0	0	0	0	0	2	5	3	2	7	18	36	24	1	2	2	2	2	1	2	0
332	1	26	1	0	0	3	3	5	5	0	0	1	1	1	20	2	0	3	3	0	1	0	0	0	0	0	0	0	0	0	4	26	2	3	20	6	16	15	0	3	1	1	1	4	2	0
333	1	35	1	0	0	3	4	5	5	0	0	0	0	2	0	2	0	1	0	0	2	0	0	0	0	0	0	0	0	0	1	0	4	1	13	16	24	9	0	1	3	1	9	1	2	1
334	2	39	2	2	2	4	4	3	3	10	4	5	2	2	0	2	0	3	2	2	2	0	0	0	0	0	0	0	0	0	8	15	1	4	15	8	16	13	0	2	1	2	1	6	2	0
335	1	21	1	0	0	3	3	5	5	0	0	5	5	2	2	1	2	1	0	0	2	0	0	0	0	0	0	0	0	0	4	11	1	4	15	17	26	19	0	1	1	2	8	1	2	0
336	2	37	1	0	0	3	3	5	5	10	0	6	2	2	0	1	0	3	3	0	2	0	0	0	0	0	0	0	0	0	3	7	2	3	19	12	19	11	0	1	1	2	1	5	2	1
337	2	24	1	0	0	3	3	5	5	1	0	2	0	2	0	2	0	1	0	0	2	0	0	0	0	0	0	0	0	0	1	2	2	3	15	8	16	18	0	2	2	2	8	1	2	0
338	2	28	1	0	0	3	1	5	5	5	2	1	1	2	0	1	8	3	7	1	2	0	0	0	0	0	0	0	0	0	6	20	2	3	16	7	21	18	0	1	1	2	1	4	2	0
339	2	29	1	0	0	3	3	5	5	2	0	9	8	1	1	2	0	2	1	0	2	0	0	0	0	0	0	0	0	0	4	12	2	3	12	10	23	18	0	2	2	2	9	2	2	1
340	2	23	1	0	0	3	3	5	5	10	1	7	2	2	0	1	0	3	0	0	2	0	0	0	0	0	0	0	0	0	3	5	2	3	19	6	14	27	1	2	1	2	8	1	2	0
341	1	23	1	0	0	3	4	5	5	0	0	0	0	1	3	1	3	3	1	1	1	1	1	5	0	0	0	0	0	5	7	14	2	3	17	12	20	14	0	2	1	1	8	1	2	1
342	1	30	1	0	0	3	3	5	5	3	3	3	3	2	0	2	0	3	2	2	2	0	1	40	0	0	0	0	0	40	6	52	2	3	14	6	16	14	0	1	1	2	1	4	2	0
343	2	22	1	0	0	3	3	5	5	0	0	0	0	1	3	1	0	1	0	0	2	0	0	0	0	0	0	0	5	5	3	10	3	2	9	16	43	25	1	1	1	2	8	1	2	0
344	1	25	1	0	0	3	3	5	5	0	0	0	0	2	0	2	0	1	0	0	2	0	0	0	0	0	0	0	0	0	1	2	2	3	16	18	26	22	1	2	1	2	9	1	2	0
345	2	19	1	0	0	3	3	5	5	5	1	4	0	2	0	1	3	3	1	0	2	0	1	4	0	0	0	0	0	4	5	11	3	2	13	10	28	37	1	4	4	1	2	1	2	0
346	2	44	5	1	1	3	3	5	5	0	0	5	2	2	0	1	0	3	2	0	2	0	0	0	0	0	0	0	0	0	4	7	2	3	22	6	21	8	0	2	1	2	1	4	2	0
347	2	20	1	0	0	3	3	5	5	0	0	3	2	2	0	1	1	3	0	0	2	0	1	3	3	0	0	0	0	6	4	11	2	3	18	6	22	13	0	2	1	1	8	1	2	0
348	2	29	1	0	0	3	3	5	5	3	2	4	4	2	0	2	1	3	3	0	2	0	0	0	0	0	0	0	0	0	5	12	1	4	15	11	24	37	1	3	1	2	1	3	2	1
349	1	23	1	0	0	3	3	5	5	0	0	7	7	2	0	1	1	1	0	0	2	0	1	4	0	0	0	0	0	4	4	14	2	3	15	6	25	12	0	2	2	2	8	1	2	0
350	1	47	2	2	2	1	4	1	1	2	0	1	2	1	2	2	0	3	1	0	2	0	0	0	0	0	0	0	0	0	7	9	3	2	9	14	27	24	1	4	2	1	1	4	2	0
351	2	43	2	2	2	1	1	2	2	5	3	2	2	2	0	2	0	1	0	1	2	0	0	0	0	0	0	0	0	0	7	11	2	3	18	11	21	25	1	1	1	2	7	1	2	0
352	2	29	1	0	0	3	4	5	5	0	0	0	0	2	0	2	0	1	0	0	2	0	0	0	0	0	0	0	0	0	1	0	4	1	8	27	38	39	1	3	3	1	5	1	2	0
353	2	27	1	0	0	1	1	5	5	0	0	5	5	1	0	2	0	3	0	0	2	0	0	0	0	0	0	0	0	0	2	6	2	3	12	6	19	10	0	3	2	2	1	3	2	1
354	2	25	1	0	0	3	3	5	5	0	0	3	2	2	0	2	0	1	0	0	2	0	1	6	5	8	50	0	0	69	3	73	1	4	8	19	22	27	1	2	2	2	9	1	2	0
355	2	24	1	0	0	3	3	5	5	1	1	3	3	2	0	2	0	1	0	0	2	0	1	4	0	0	0	0	0	4	4	10	2	3	13	12	25	21	1	2	1	1	8	1	2	0
356	1	38	2	2	2	1	1	3	1	0	0	5	0	1	0	2	0	3	2	0	2	0	0	0	0	0	0	0	0	0	5	7	2	3	18	12	25	21	1	2	1	2	2	3	2	0
357	2	46	4	1	1	2	2	3	4	2	2	4	0	2	0	2	0	3	2	0	2	0	0	0	0	0	0	0	0	0	4	6	2	3	15	7	15	28	1	1	1	2	1	3	2	0
358	2	19	1	0	0	3	3	5	5	1	0	2	1	2	0	1	4	1	0	0	2	0	0	0	0	0	0	0	0	0	3	7	2	3	18	6	19	18	0	2	2	1	8	1	2	0
359	2	49	2	2	2	2	2	1	4	0	0	0	0	2	0	2	0	3	0	0	2	0	0	0	0	0	0	0	0	0	3	4	2	3	14	6	22	12	0	1	1	1	1	4	2	0
360	2	20	1	0	0	3	3	5	5	1	0	3	3	1	0	1	5	3	0	0	1	0	0	0	0	0	0	0	0	0	3	10	2	3	18	10	22	37	1	4	2	1	8	1	2	0
361	2	20	1	0	0	3	2	5	5	0	0	3	3	2	0	1	1	1	0	0	2	0	0	0	0	0	0	0	0	0	3	5	3	2	6	13	25	39	1	4	3	1	8	1	2	0
362	2	22	1	0	0	3	3	5	5	2	2	4	4	2	0	1	4	1	0	0	2	0	1	15	14	0	0	0	0	29	5	41	2	3	15	10	15	15	0	2	2	1	8	1	2	1
363	2	19	1	0	0	3	3	5	5	5	0	15	10	2	0	1	5	1	0	0	2	0	1	7	4	4	0	0	0	15	4	32	2	3	18	8	15	21	1	3	1	1	8	1	2	1
364	2	23	1	0	0	3	3	5	5	0	0	10	5	2	0	1	5	1	0	0	2	0	0	0	0	0	0	0	0	0	3	12	2	3	16	10	29	16	0	2	1	1	8	1	2	0
365	2	24	1	0	0	3	3	5	5	1	0	7	5	2	0	1	0	1	0	0	2	0	0	0	0	0	0	0	0	0	2	7	2	3	17	9	11	17	0	3	1	1	8	1	2	1
366	1	22	1	0	1	3	3	5	5	5	1	2	1	2	0	1	0	1	0	0	2	0	0	0	0	0	0	0	0	0	4	5	2	3	16	12	25	21	1	2	1	1	8	1	2	0
367	2	25	1	0	0	1	1	5	5	0	0	4	2	2	0	2	0	1	0	0	2	0	0	0	0	0	0	0	0	0	2	3	2	3	9	8	20	23	1	2	1	2	5	1	2	0
368	2	20	1	0	0	3	3	5	5	5	2	2	2	1	0	2	1	3	2	0	2	0	0	0	0	0	0	0	0	0	5	9	2	3	16	12	28	12	0	2	2	2	1	3	2	1
369	2	24	1	0	0	3	3	5	5	0	0	5	5	2	0	1	0	1	0	0	2	0	0	0	0	0	0	0	0	0	2	7	2	3	12	6	19	31	1	2	2	2	9	1	2	0
370	1	19	1	0	0	3	1	5	5	3	0	6	2	1	1	1	0	1	0	0	2	0	0	0	0	0	0	0	0	0	3	4	2	3	10	11	25	35	1	3	2	1	8	1	2	0
371	2	20	1	0	0	3	3	5	5	1	0	4	2	2	0	1	5	1	0	0	2	0	1	10	0	0	0	0	0	10	4	19	2	3	16	12	20	17	0	2	2	2	8	2	2	0
372	2	22	1	0	0	3	3	5	5	0	0	5	5	2	0	1	4	3	1	1	2	0	0	0	0	0	0	0	0	0	5	13	1	4	20	8	15	12	0	2	1	2	1	3	2	1
373	1	23	1	0	0	3	3	5	5	0	0	3	3	2	0	1	5	3	1	1	2	0	0	0	0	0	0	0	0	0	5	12	2	3	18	8	13	13	0	1	1	1	8	1	2	0
374	2	20	1	0	0	3	3	5	5	4	0	9	7	2	0	1	3	1	0	0	2	0	0	0	0	0	0	0	0	0	3	12	2	3	20	12	16	19	0	2	1	1	8	1	2	0
375	2	19	1	0	0	3	1	5	5	0	0	0	8	2	0	1	4	1	0	0	2	0	0	0	0	0	0	0	0	0	3	13	1	4	17	7	20	16	0	4	1	2	8	1	2	0
376	2	26	1	0	0	3	3	5	5	0	0	6	3	2	0	2	0	3	0	0	2	0	0	0	0	0	0	0	3	3	3	8	2	3	16	10	20	14	0	2	1	2	1	2	2	0
377	2	20	1	0	0	3	3	5	5	6	6	10	5	2	0	1	4	1	0	0	2	0	0	0	0	0	0	0	0	0	4	17	2	3	20	11	15	9	0	4	1	1	8	1	2	0
378	2	26	1	0	0	3	3	5	5	1	1	10	3	2	0	2	0	3	0	0	2	0	0	0	0	0	0	0	0	0	3	6	2	3	11	7	27	38	1	2	1	2	1	3	2	1
379	1	20	1	0	0	3	3	5	5	6	6	10	5	2	0	1	2	1	0	0	2	0	0	0	0	0	0	0	0	0	4	15	2	3	25	6	15	9	0	4	1	2	8	1	2	0
380	2	20	1	0	0	3	3	5	5	1	0	6	6	2	0	1	5	3	2	2	2	0	0	0	0	0	0	0	4	4	6	21	2	3	14	15	24	26	1	1	1	1	8	1	2	0
381	2	22	1	0	0	3	3	5	5	0	0	11	10	2	0	2	0	1	0	0	2	0	0	0	0	0	0	0	0	0	2	12	3	2	9	18	25	30	1	2	2	2	9	1	2	0
382	2	20	1	0	0	3	3	5	5	1	1	5	5	2	0	1	4	1	0	0	2	0	0	0	0	0	0	0	0	0	4	12	1	4	18	8	18	11	0	1	1	1	8	1	2	0
383	2	19	1	0	0	3	3	5	5	3	0	4	3	2	0	1	0	1	2	2	2	2	1	4	0	0	0	0	0	4	6	15	1	4	25	12	18	12	0	1	1	1	8	1	2	0
384	2	24	1	0	0	3	3	5	5	2	2	6	6	2	0	1	2	1	0	0	2	0	0	0	0	0	0	0	0	0	4	12	2	3	15	6	14	12	0	2	1	1	8	1	2	0
385	2	20	1	0	1	3	3	5	5	6	1	1	1	2	0	2	0	3	0	0	2	0	0	0	0	0	0	0	0	0	4	5	2	3	13	8	24	15	0	3	2	2	8	1	2	0
386	2	25	1	0	0	3	1	5	5	1	0	6	1	1	0	2	0	1	0	0	2	0	0	0	0	0	0	0	0	0	2	2	2	3	13	9	24	28	1	3	2	2	5	3	2	0
387	1	20	1	0	0	3	3	5	5	0	0	3	0	2	0	1	0	1	0	0	2	0	0	0	0	0	0	0	0	0	1	2	3	2	7	15	31	30	1	3	3	1	8	4	2	0
388	1	24	1	0	0	3	3	5	5	4	0	4	4	1	10	1	0	1	0	0	2	0	0	0	0	0	0	0	0	0	3	16	2	3	15	12	20	13	0	2	1	1	8	1	2	0
389	2	19	1	0	0	3	3	5	5	10	1	6	5	2	0	1	2	1	0	0	2	0	0	0	0	0	0	0	0	0	4	10	2	3	17	8	18	10	0	1	1	1	8	1	2	0
390	2	19	1	0	0	3	3	5	5	4	2	2	2	2	0	1	5	1	0	0	2	0	0	0	0	0	0	0	0	0	4	11	2	3	16	6	15	8	0	4	2	1	8	1	2	0
391	2	19	1	0	0	3	1	5	5	2	2	0	0	2	0	1	1	3	1	0	1	10	1	388	13	1100	48	3	0	100	6	100	3	2	14	22	35	35	1	3	3	1	8	1	2	0
392	2	21	1	0	0	3	3	5	5	0	0	10	10	2	0	1	4	1	0	0	2	0	0	0	0	0	0	0	0	0	3	16	2	3	16	8	15	8	0	2	2	1	8	1	2	1
393	2	21	1	0	0	3	3	5	5	10	0	3	3	2	0	1	0	1	0	0	2	0	0	0	0	0	0	0	0	0	2	5	3	2	10	8	24	13	0	2	1	1	8	1	2	0
394	1	19	1	0	0	3	3	5	5	2	0	5	5	2	0	2	0	1	0	0	2	0	0	0	0	0	0	0	0	0	2	7	1	4	20	6	14	11	0	2	1	2	8	1	2	0
395	2	21	1	0	0	3	3	5	5	3	2	10	5	2	0	2	0	1	0	0	2	0	1	4	1	1	1	1	0	8	4	17	2	3	23	6	16	12	0	2	1	2	8	1	2	0
396	2	19	1	0	0	3	3	5	5	1	0	6	3	1	2	1	3	3	0	0	2	0	0	0	0	0	0	0	0	0	4	10	2	3	13	6	18	13	0	3	2	1	8	1	2	0
397	2	21	1	0	0	3	3	5	5	1	1	6	5	1	6	1	4	3	0	0	2	0	0	0	0	0	0	0	0	0	5	18	2	3	19	9	24	14	0	4	1	1	8	1	2	0
398	2	22	1	0	0	3	3	5	5	0	1	2	1	1	0	1	2	1	0	0	2	0	0	0	0	0	0	0	0	0	4	6	2	3	15	9	24	14	0	1	1	1	8	1	2	0
399	1	25	1	0	0	3	3	5	5	10	2	9	9	2	0	1	4	4	2	2	2	0	0	0	0	0	0	0	0	0	6	21	2	3	11	15	30	45	1	4	3	2	8	1	2	1
400	1	24	1	0	0	3	3	5	5	2	2	5	0	2	0	1	3	1	0	0	2	0	0	0	0	0	0	0	0	0	3	7	3	2	15	18	27	14	0	2	1	2	8	1	2	1
401	2	20	1	0	0	3	3	5	5	5	5	6	5	2	0	1	3	3	1	0	2	0	0	0	0	0	0	0	0	0	5	16	2	3	14	19	26	39	1	1	1	2	4	4	2	0
402	2	21	1	0	0	3	1	5	5	3	0	3	3	2	0	1	2	1	0	0	2	0	0	0	0	0	0	0	3	3	4	9	1	4	12	7	13	13	0	3	2	1	8	1	2	0
403	1	29	1	0	0	3	3	4	5	0	0	0	0	2	0	1	0	1	0	0	2	0	0	0	0	0	0	0	0	0	1	2	3	2	14	17	30	21	1	3	3	2	8	1	2	1
404	2	19	1	0	0	3	3	5	5	4	1	13	13	1	0	1	2	1	0	0	2	0	1	10	0	0	0	0	0	10	5	28	2	3	16	6	10	21	1	4	4	2	8	1	2	0
405	2	21	1	0	0	3	3	5	5	10	1	5	5	2	0	1	0	3	0	0	2	0	0	0	0	0	0	0	0	0	3	8	1	4	19	6	22	17	0	2	1	2	8	1	2	0
406	2	20	1	0	0	3	3	5	5	1	0	5	5	2	0	1	2	3	1	0	2	0	1	100	0	0	0	0	0	100	5	100	1	4	20	8	17	20	0	4	1	1	8	1	2	0
407	2	20	1	0	0	2	2	5	5	2	0	4	4	2	0	1	0	1	0	0	2	0	0	0	0	0	0	0	0	0	2	5	2	3	18	6	18	10	0	1	1	1	8	1	2	0
408	2	21	1	0	0	3	3	5	5	5	4	4	4	2	0	1	0	1	0	0	2	0	1	11	0	0	0	0	0	11	4	21	3	2	16	12	29	39	1	2	2	2	8	1	2	0
409	2	24	1	0	0	3	1	5	5	5	4	3	3	1	1	1	2	1	0	0	2	0	0	0	0	0	0	0	0	0	5	11	2	3	19	7	22	15	0	2	1	1	8	1	2	0
410	2	22	1	0	0	3	2	5	5	1	1	3	3	2	0	1	1	1	0	0	2	0	1	31	0	0	0	0	0	31	5	37	2	3	14	6	27	13	0	2	2	1	8	1	2	1
411	2	21	1	0	0	3	3	5	5	3	1	5	2	2	0	1	3	1	0	0	2	0	0	0	0	0	0	0	0	0	4	8	2	3	19	8	12	18	0	1	1	2	8	1	2	0
412	2	23	1	0	0	3	3	5	5	0	0	7	4	2	0	2	0	1	0	0	2	0	0	0	0	0	0	0	0	0	2	6	2	3	19	6	10	15	0	2	1	2	9	1	2	0
413	2	23	1	0	0	3	3	5	5	0	0	6	6	2	0	1	0	3	1	0	2	0	0	0	0	0	0	0	0	0	3	9	2	3	15	8	22	22	1	2	1	1	8	1	2	0
414	2	20	1	0	0	3	3	5	5	22	7	20	15	2	0	1	10	1	0	0	1	0	0	0	0	0	0	0	0	0	4	34	2	3	17	15	20	13	0	2	1	2	8	1	2	1
415	2	45	2	2	2	1	1	2	2	3	3	6	4	2	0	2	0	3	7	0	2	0	0	0	0	0	0	0	0	0	7	19	1	4	17	6	17	9	0	1	1	2	1	3	2	0
416	2	40	2	1	1	3	1	3	3	7	0	5	5	2	0	2	0	1	1	5	2	0	0	0	0	0	0	0	0	0	7	16	2	3	14	6	22	13	0	1	1	2	7	4	2	0
417	2	43	2	2	2	3	3	3	3	0	0	1	0	2	0	2	0	3	0	0	2	0	1	6	0	0	0	0	0	6	5	13	3	2	9	17	36	36	1	2	1	2	1	4	2	0
418	2	33	1	0	0	4	4	5	5	1	0	5	5	2	0	1	0	1	0	0	2	0	0	0	0	0	0	0	0	0	2	5	2	3	11	9	24	14	0	4	1	1	5	1	2	1
419	2	24	1	0	0	3	3	5	5	2	0	8	8	2	0	2	0	3	1	0	2	0	0	0	0	0	0	0	0	0	3	11	2	3	16	8	21	23	1	3	3	2	9	1	2	0
420	1	40	1	3	3	2	4	5	5	0	0	3	2	2	0	2	0	4	2	0	2	0	0	0	0	0	0	0	0	0	4	6	2	3	12	10	20	27	1	4	3	2	2	3	2	1
421	2	19	1	0	0	3	3	5	5	0	0	2	1	2	0	1	0	1	0	0	2	0	0	0	0	0	0	0	0	0	2	3	3	2	7	12	30	28	1	2	2	2	8	1	2	0
422	1	19	1	0	0	3	3	5	5	0	0	10	10	2	0	1	0	1	0	0	2	0	0	0	0	0	0	0	0	0	2	12	2	3	16	8	20	12	0	1	1	1	8	1	2	0
423	2	19	1	0	0	3	3	5	5	3	3	1	1	2	0	1	0	1	0	0	2	0	0	0	0	0	0	0	0	0	3	6	1	4	18	6	22	27	1	3	3	2	8	1	2	0
424	2	21	1	2	1	3	3	5	5	6	2	25	15	2	0	1	10	1	0	0	2	0	0	0	0	0	0	0	0	0	5	30	2	3	16	14	23	21	1	2	1	1	8	1	2	1
425	2	20	1	0	0	3	3	5	5	0	0	13	13	1	2	1	4	1	0	1	2	0	0	0	0	0	0	0	0	0	5	22	1	4	18	9	13	9	0	1	1	1	8	1	2	0
426	1	24	1	0	0	3	3	5	5	10	0	13	6	2	0	1	0	1	0	0	2	0	0	0	0	0	0	0	4	4	3	12	3	2	10	10	16	16	0	1	1	2	8	1	2	1
427	2	20	1	0	0	3	3	5	5	4	0	10	4	2	0	1	4	1	0	0	2	0	0	0	0	0	0	0	0	0	3	10	2	3	10	12	24	9	0	1	1	2	8	1	2	0
428	1	19	1	0	0	3	2	5	5	0	0	5	5	1	0	1	5	1	0	0	1	2	0	0	0	0	0	0	0	0	4	13	3	2	12	11	35	29	1	1	1	1	8	1	2	0
429	2	20	1	0	0	3	3	5	5	0	0	0	2	1	0	1	5	1	0	0	2	0	0	0	0	0	0	0	0	0	3	9	2	3	19	12	24	12	0	1	1	1	8	1	2	0
430	2	22	1	0	0	3	3	5	5	0	0	10	10	2	0	1	11	1	0	0	2	0	0	0	0	0	0	0	15	15	4	38	1	4	22	6	11	13	0	4	1	2	8	4	2	0
431	2	24	1	0	0	3	3	5	5	0	0	2	2	1	11	2	0	3	0	0	2	0	0	0	0	0	0	0	0	0	3	15	1	4	25	6	9	9	0	4	1	2	1	1	2	0
432	2	31	1	0	0	3	3	5	5	5	0	6	4	2	0	2	0	3	3	0	1	4	1	30	0	0	0	0	0	30	5	43	2	3	19	13	19	12	0	4	1	2	1	4	2	0
433	2	39	5	1	1	4	4	3	4	3	1	2	1	2	0	2	0	3	0	0	2	0	0	0	0	0	0	0	0	0	4	3	2	3	11	11	22	12	0	1	1	2	2	3	2	0
434	1	38	2	1	1	3	1	4	4	5	1	5	1	2	0	2	0	3	0	0	2	0	0	0	0	0	0	0	0	0	5	5	2	3	9	6	34	11	0	2	1	2	1	3	2	0
435	2	33	2	0	0	3	1	3	4	0	0	2	1	2	0	2	0	1	0	0	2	0	0	0	0	0	0	0	0	0	3	3	2	3	14	8	21	17	0	4	1	2	7	1	2	0
436	2	31	2	0	0	3	3	3	1	2	2	4	4	1	0	2	0	3	3	0	2	0	0	0	0	0	0	0	0	0	6	13	2	3	17	12	22	18	0	2	1	2	1	2	2	0
437	2	34	1	0	0	3	3	5	5	3	2	12	2	2	0	2	0	3	0	0	2	0	1	3	0	0	0	0	0	3	4	9	2	3	19	8	10	14	0	1	1	2	1	3	2	0
438	2	36	1	0	0	3	3	5	5	1	1	4	4	2	0	1	1	2	2	2	2	0	1	0	2	0	0	0	0	2	7	14	2	3	19	9	16	13	0	1	1	2	4	3	2	0
439	1	35	2	1	1	3	3	3	3	0	0	1	1	2	0	2	0	3	0	0	2	0	0	0	0	0	0	0	0	0	5	7	2	3	12	6	38	27	1	2	2	2	1	3	2	0
440	1	40	2	1	1	3	3	3	3	0	0	6	0	2	0	2	0	3	3	0	2	0	0	0	0	0	0	0	0	0	5	9	2	3	15	18	27	37	1	3	2	2	1	3	2	0
441	2	33	2	1	1	3	3	3	4	1	0	3	1	2	0	2	0	3	3	0	2	0	0	0	0	0	0	0	0	0	5	8	2	3	15	18	22	23	1	1	1	2	1	3	2	0
442	2	45	2	2	2	3	3	3	3	2	2	2	3	2	0	2	0	3	3	4	2	0	0	0	0	0	0	0	0	0	8	19	1	4	25	8	16	16	0	1	1	2	1	5	2	0
443	2	43	2	2	2	1	1	3	3	0	0	2	2	2	0	2	0	3	1	3	2	0	0	0	0	0	0	0	0	0	7	12	1	4	23	6	14	12	0	1	1	1	1	3	2	0
444	2	37	2	3	3	1	1	1	1	5	5	5	5	2	0	2	0	3	2	5	2	0	0	0	0	0	0	0	0	0	8	22	2	3	14	8	15	26	1	1	1	1	1	3	2	0
445	2	45	2	2	2	1	1	2	2	5	4	3	2	2	0	2	0	3	1	3	2	0	0	0	0	0	0	0	0	0	8	15	2	3	12	6	24	13	0	2	1	2	1	2	2	0
446	2	21	1	0	0	3	3	5	5	5	2	3	3	2	0	1	7	1	0	0	1	0	0	0	0	0	0	0	5	5	5	19	2	3	12	27	29	37	1	2	2	2	8	1	2	1
447	2	23	1	0	0	3	3	5	5	0	0	0	0	2	0	2	0	1	0	0	2	0	0	0	0	0	0	0	0	0	1	2	2	3	17	9	21	16	0	1	1	2	9	1	2	0
448	2	21	1	0	0	3	3	5	5	3	1	2	2	2	0	1	11	1	0	0	2	0	0	0	0	0	0	0	0	0	4	16	2	3	14	7	26	21	1	1	1	2	8	1	2	0
449	1	31	1	0	0	3	1	5	5	1	1	4	4	2	0	2	0	3	0	0	1	0	0	0	0	0	0	0	0	0	3	6	2	3	12	6	19	16	0	1	1	2	1	4	2	0
450	2	26	1	0	0	3	3	5	5	4	4	4	4	2	0	2	0	1	0	0	2	0	0	0	0	0	0	0	0	0	3	10	1	4	19	6	27	10	0	1	1	2	5	1	2	0
451	1	43	2	2	2	3	3	4	4	5	2	0	0	1	0	2	0	3	5	5	2	0	0	0	0	0	0	0	0	0	6	17	2	3	13	12	24	32	1	1	1	2	1	5	2	0
452	1	45	2	2	2	3	3	3	3	3	0	3	1	2	0	2	0	3	3	0	2	0	0	0	0	0	0	0	0	0	6	11	2	3	15	11	24	26	1	1	1	2	1	4	2	0
453	2	29	2	0	0	3	1	3	4	1	1	1	1	2	0	2	0	3	0	0	2	0	0	0	0	0	0	0	0	0	4	4	2	3	13	6	29	14	0	3	1	2	1	4	2	0
454	2	29	1	0	0	3	3	5	5	4	2	3	1	2	0	2	0	3	0	0	2	0	1	5	0	0	0	0	0	5	4	10	2	3	15	6	23	19	0	2	2	2	1	4	2	1
455	2	28	1	0	0	3	1	3	5	3	0	5	5	2	0	2	0	3	5	2	2	0	0	0	0	0	0	0	0	0	4	13	2	3	17	12	19	13	0	1	1	2	1	4	2	1
456	2	29	2	0	0	3	3	3	4	0	0	10	10	2	0	2	0	3	5	0	2	0	1	5	3	3	0	0	0	11	5	29	2	3	20	6	9	23	1	1	1	2	1	4	2	0
457	2	34	1	0	0	3	3	5	5	6	0	3	3	2	0	2	0	3	2	0	2	0	1	3	0	0	0	0	0	3	4	10	2	3	11	6	24	16	0	2	2	2	1	3	2	0
458	2	22	1	0	0	3	3	5	5	23	8	3	3	2	0	1	4	1	0	0	1	2	1	4	0	0	0	0	0	4	6	23	3	2	11	10	31	15	0	2	2	2	8	1	2	0
459	2	27	2	0	0	3	1	3	4	10	0	10	10	2	0	1	0	3	0	0	2	0	0	0	0	0	0	0	0	0	3	12	2	3	17	14	26	9	0	1	1	2	1	4	2	0
460	1	38	2	0	0	3	3	3	1	3	0	5	1	2	0	2	0	3	2	2	2	0	0	0	0	0	0	0	7	7	7	16	2	3	15	9	21	23	1	1	1	2	1	5	2	0
461	2	32	1	0	0	3	3	5	5	6	0	4	4	2	0	2	0	3	3	0	2	0	1	7	7	7	0	0	0	21	4	30	2	3	17	8	18	12	0	2	1	2	1	4	2	1
462	2	29	2	2	2	3	3	1	1	3	3	2	2	2	0	2	0	1	0	0	2	0	0	0	0	0	0	0	0	0	6	11	2	3	17	6	32	19	0	2	2	2	7	1	2	0
463	2	24	1	0	0	3	3	5	5	7	3	10	5	2	0	2	0	3	0	0	2	0	0	0	0	0	0	0	0	0	3	10	1	4	24	6	15	12	0	2	1	2	1	5	2	0
464	2	34	1	0	0	3	3	5	5	2	0	2	1	2	0	2	0	3	1	0	1	0	0	0	0	0	0	0	20	20	4	24	2	3	17	10	29	26	1	3	2	2	1	4	2	1
465	2	19	1	0	0	3	3	5	5	2	0	10	6	2	0	1	3	1	0	0	2	0	0	0	0	0	0	0	3	3	4	14	2	3	17	6	19	12	0	2	1	1	8	1	2	0
466	1	23	1	0	0	3	3	5	5	3	3	3	3	2	0	2	0	1	0	0	2	0	1	0	0	0	0	0	0	0	3	8	2	3	16	19	24	16	0	2	1	1	8	1	2	0
467	2	23	1	0	0	3	3	5	5	3	0	11	9	2	0	2	0	1	0	0	2	0	0	0	0	0	0	0	0	0	2	11	2	3	17	9	15	19	0	2	1	2	5	2	2	1
468	2	19	1	0	0	3	3	5	5	5	0	9	9	1	0	1	4	3	0	0	1	0	0	0	0	0	0	0	0	0	3	15	2	3	17	6	17	15	0	2	1	1	8	1	2	0
469	1	22	1	0	0	2	2	5	5	2	0	3	3	2	0	1	4	3	0	0	2	0	0	0	0	0	0	0	0	0	3	8	2	3	19	6	21	10	0	2	1	1	1	4	2	1
470	2	22	1	0	0	3	3	5	5	2	2	1	2	1	4	1	0	1	0	0	2	0	1	7	10	0	0	0	0	17	5	27	2	3	19	6	21	17	0	2	2	1	8	1	2	0
471	1	22	1	0	0	3	3	5	5	5	0	15	10	2	0	1	2	3	3	0	2	0	1	58	0	0	0	0	0	58	5	75	2	3	10	6	12	28	1	2	2	1	8	1	2	0
472	1	31	1	0	0	3	3	5	5	0	0	2	2	2	0	2	0	1	0	0	2	0	0	0	0	0	0	0	0	0	2	4	3	2	13	12	31	18	0	1	1	2	5	1	2	0
473	2	19	1	0	0	3	3	5	5	0	0	20	15	1	0	1	10	1	0	0	2	0	1	5	7	0	0	0	0	12	4	39	2	3	21	6	11	9	0	1	1	1	8	3	2	0
474	2	44	2	0	0	1	1	3	1	0	0	5	1	2	0	2	0	1	0	0	2	0	0	0	0	0	0	0	2	2	5	6	2	3	13	12	21	28	1	4	1	2	7	4	2	0
475	1	44	2	0	0	3	1	1	1	0	0	2	2	2	0	2	0	3	3	0	2	0	0	0	0	0	0	0	0	0	5	8	2	3	15	14	25	27	1	4	1	1	1	4	2	0
476	1	24	1	0	0	3	3	5	5	3	2	5	2	2	0	2	0	3	2	2	2	0	0	0	0	0	0	0	0	0	5	10	2	3	19	11	21	10	0	1	1	2	1	4	2	0
477	1	29	1	0	0	3	3	5	5	0	0	5	5	1	0	2	0	4	0	0	2	0	1	3	0	0	0	0	0	3	3	10	2	3	14	6	13	17	0	4	4	2	5	2	2	0
478	2	41	1	0	0	1	1	5	5	6	2	4	2	2	0	2	0	2	1	0	2	0	0	0	0	0	0	0	0	0	4	6	2	3	18	11	30	31	1	1	1	2	4	2	2	0
479	1	30	1	0	0	3	3	5	5	2	2	2	2	2	0	2	0	3	2	2	2	0	0	0	0	0	0	0	0	0	5	10	2	3	20	6	18	6	0	1	1	2	1	4	2	0
480	1	48	4	0	0	1	1	1	1	0	1	4	4	2	0	2	0	3	4	0	2	0	0	0	0	0	0	0	0	0	5	11	3	2	15	12	28	28	1	1	1	2	1	2	2	1
481	2	21	1	0	0	3	3	5	5	0	0	2	2	1	3	1	0	1	0	1	1	2	1	1	4	0	0	0	0	5	6	15	2	3	17	8	17	12	0	2	1	1	8	1	2	0
482	2	22	1	0	0	3	3	5	5	0	0	0	0	2	0	2	0	1	0	0	2	0	0	0	0	0	0	0	0	0	1	2	4	1	7	23	43	43	1	4	4	2	8	1	2	0
483	2	20	1	0	0	3	3	5	5	0	0	10	10	2	0	1	2	3	0	0	2	0	0	0	0	0	0	0	0	0	3	14	2	3	15	6	21	11	0	2	1	2	8	1	2	0
484	2	23	1	0	0	1	1	5	5	7	7	1	1	2	0	2	0	4	0	0	2	0	0	0	0	0	0	0	0	0	3	9	1	4	13	13	23	19	0	4	2	1	5	1	2	0
485	1	21	1	0	0	3	1	5	5	0	0	10	10	1	2	1	8	1	0	0	2	0	1	20	4	0	0	0	0	24	5	45	3	2	8	14	40	43	1	1	1	2	8	1	2	1
486	2	28	1	0	0	3	3	5	5	0	0	3	3	2	0	2	0	3	0	0	2	0	1	3	0	0	0	0	0	3	3	8	3	2	14	11	32	24	1	3	1	2	1	4	2	0
487	2	23	1	0	0	3	3	5	5	1	0	5	5	2	0	1	5	1	0	0	2	0	0	0	0	0	0	0	0	0	3	12	3	2	11	9	29	26	1	1	1	1	8	1	2	0
488	2	26	1	0	0	3	3	5	5	2	0	2	2	2	0	1	0	1	1	1	2	0	1	1	5	1	0	0	0	7	5	13	2	3	15	18	28	24	1	2	2	2	9	5	2	0
489	2	31	2	2	2	3	3	1	1	3	3	2	2	2	0	2	0	3	2	1	2	0	1	4	0	0	0	0	0	4	9	18	2	3	16	8	19	9	0	2	2	2	1	4	2	0
490	2	20	1	0	0	3	3	5	5	0	0	5	2	2	0	1	0	1	0	0	2	0	1	3	4	0	0	0	0	7	3	11	2	3	17	10	15	12	0	2	1	1	8	1	2	0
491	2	30	1	0	0	3	4	5	5	2	0	5	1	2	0	2	0	3	1	0	2	0	0	0	0	0	0	0	0	0	3	2	2	3	17	14	30	25	1	1	1	2	1	4	2	1
492	2	37	1	0	0	1	1	5	5	2	1	1	0	2	0	1	0	1	1	0	2	0	0	0	0	0	0	0	0	0	3	3	3	2	11	15	20	30	1	3	3	1	5	3	2	1
493	2	22	1	0	0	3	3	5	5	0	0	2	2	2	0	2	0	1	0	0	2	0	0	0	0	0	0	0	0	0	2	4	2	3	14	12	22	13	0	2	1	2	8	1	2	1
494	2	23	1	0	0	3	3	5	5	4	1	10	6	1	0	2	0	1	0	0	2	0	0	0	0	0	0	0	10	10	4	19	2	3	18	7	17	9	0	1	1	2	9	1	2	0
495	2	19	1	0	0	3	3	5	5	0	0	2	2	2	0	1	0	1	0	0	2	0	1	7	0	0	0	0	0	7	3	11	2	3	15	20	26	27	1	3	3	1	8	1	2	0
496	2	34	1	0	0	3	1	5	5	0	0	1	1	2	0	2	0	3	1	0	2	0	0	0	0	0	0	0	0	0	3	3	3	2	15	10	31	31	1	2	2	2	1	2	2	1
497	2	27	1	0	0	2	2	5	5	5	0	7	2	2	0	2	0	3	2	0	2	0	0	0	0	0	0	0	0	0	3	5	2	3	17	12	19	15	0	2	1	2	1	3	2	0
498	1	31	1	0	0	3	2	5	5	0	0	3	2	2	0	2	0	3	0	0	2	0	0	0	0	0	0	0	0	0	2	3	3	2	6	16	38	19	0	2	2	2	2	3	2	0
499	2	26	1	0	0	3	3	5	5	3	0	7	3	2	0	2	0	3	7	0	2	0	0	0	0	0	0	0	0	0	3	12	2	3	16	12	18	8	0	1	1	2	1	4	2	0
500	1	35	1	0	0	3	3	5	5	0	0	2	2	1	1	2	0	3	0	0	2	0	0	0	0	0	0	0	0	0	3	5	2	3	18	9	19	27	1	1	1	2	2	3	2	0
501	2	24	1	0	0	3	3	5	5	4	4	8	8	2	0	1	6	3	7	0	2	0	0	0	0	0	0	0	0	0	5	27	1	4	17	8	19	11	0	2	1	2	8	3	2	0
502	2	44	6	0	0	1	1	1	1	5	2	3	0	2	0	2	0	3	0	0	2	0	0	0	0	0	0	0	.	0	3	4	2	3	15	9	28	19	0	1	1	2	1	3	2	0
503	1	49	2	2	2	1	1	3	4	2	0	5	3	1	3	2	0	3	2	0	2	0	1	0	0	0	0	0	0	0	6	12	2	3	14	11	21	9	0	1	1	2	2	4	2	0
504	2	30	1	0	0	3	3	5	5	0	0	3	2	2	0	2	0	3	2	0	2	0	0	0	0	0	0	0	0	0	3	6	1	4	24	6	10	15	0	2	2	2	1	4	2	1
505	1	27	1	0	0	3	1	5	5	3	0	10	10	2	0	2	0	3	3	0	2	0	1	10	8	0	0	0	0	18	4	32	1	4	25	6	10	17	0	1	1	2	8	3	2	0
506	2	30	1	0	0	3	3	3	5	3	3	11	5	2	0	2	0	3	0	0	2	0	1	7	0	0	0	0	0	7	4	17	2	3	19	6	16	9	0	2	1	2	1	4	2	0
507	2	32	1	0	0	3	3	5	5	0	0	0	2	2	0	2	0	3	1	1	2	0	0	0	0	0	0	0	0	0	4	6	2	3	15	12	27	21	1	1	2	2	1	5	2	0
508	2	26	1	0	0	3	3	5	5	0	0	4	1	2	0	2	0	3	3	1	2	0	0	0	0	0	0	0	0	0	4	7	2	3	13	8	29	22	1	2	2	2	1	4	2	0
509	1	30	1	0	0	3	1	5	5	2	0	3	2	2	0	1	10	3	4	0	2	0	1	60	0	0	0	0	0	60	5	77	2	3	19	6	21	22	1	1	2	2	8	3	2	1
510	1	30	1	0	0	3	4	5	5	1	0	0	0	2	0	1	0	1	0	0	2	0	0	0	0	0	0	0	0	0	1	0	3	2	11	6	33	14	0	3	1	2	5	1	2	1
511	1	46	2	1	1	1	1	3	1	2	2	1	1	2	0	2	0	3	0	0	2	0	0	0	0	0	0	0	0	0	6	7	2	3	13	9	30	16	0	1	1	2	1	4	2	0
512	2	29	1	0	0	3	4	5	5	0	0	3	1	2	0	2	0	3	2	1	2	0	0	0	0	0	0	0	0	0	4	4	4	1	9	26	39	51	1	3	3	2	2	3	2	1
513	2	20	1	0	0	3	3	5	5	3	1	3	1	2	0	1	5	3	0	1	2	0	0	0	0	0	0	0	0	0	5	10	1	4	20	8	16	12	0	1	1	1	8	1	2	0
514	1	49	2	2	2	1	1	3	3	0	0	5	2	2	0	2	0	3	2	0	2	0	0	0	0	0	0	0	6	6	7	16	2	3	13	6	21	20	0	1	1	2	1	5	2	0
515	2	25	1	0	0	3	3	5	5	3	1	15	7	1	0	2	0	1	0	0	2	0	0	0	0	0	0	0	0	0	3	10	2	3	15	6	14	13	0	2	2	2	9	1	2	0
516	2	26	1	0	0	3	1	3	4	0	0	3	1	2	0	2	0	3	1	0	2	0	0	0	0	0	0	0	0	0	3	3	3	2	10	22	27	40	1	2	2	2	9	1	2	0
517	1	25	1	0	0	3	3	5	5	3	1	4	2	2	0	2	0	1	0	0	2	0	0	0	0	0	0	0	3	3	4	8	2	3	16	18	19	37	1	1	1	2	9	1	2	0
518	2	36	2	0	0	3	3	3	3	5	2	14	11	2	0	2	0	2	0	0	2	0	0	0	0	0	0	0	0	0	5	18	2	3	12	9	21	12	0	2	1	2	4	4	2	0
519	2	38	1	0	0	3	1	5	5	0	0	0	0	2	0	2	0	3	1	0	2	0	1	20	0	0	0	0	0	20	3	22	2	3	16	6	17	15	0	1	1	2	1	4	2	1
520	2	30	1	0	0	3	3	5	5	2	0	4	4	1	7	2	0	3	0	0	2	0	0	0	0	0	0	0	0	0	3	13	2	3	12	9	16	24	1	2	1	2	1	3	2	0
521	1	47	2	0	0	1	1	1	1	1	1	1	1	1	1	2	0	2	1	1	2	0	0	0	0	0	0	0	0	0	8	8	2	3	18	10	18	16	0	1	1	1	4	5	2	0
522	1	35	1	0	0	3	3	3	3	0	0	5	5	2	0	2	0	2	2	2	2	0	1	10	0	0	0	0	0	10	6	23	2	3	14	6	13	8	0	1	1	2	1	4	2	1
523	2	42	1	0	0	3	3	5	5	0	0	4	3	2	0	1	1	4	1	0	2	0	0	0	0	0	0	0	0	0	4	7	3	2	10	16	26	27	1	2	2	2	5	1	2	0
524	1	29	1	0	0	3	3	5	5	0	0	4	2	2	0	2	0	2	0	0	2	0	0	0	0	0	0	0	0	0	2	4	3	2	6	16	31	23	1	2	2	2	4	3	2	0
525	1	28	1	0	0	3	3	5	5	0	0	3	1	2	0	2	0	3	1	0	2	0	0	0	0	0	0	0	0	0	3	4	3	2	7	21	33	24	1	2	2	2	8	3	2	0
526	2	29	1	0	0	3	1	5	5	5	5	5	5	2	0	2	0	3	0	0	2	0	0	0	0	0	0	0	0	0	3	11	2	3	17	18	27	26	1	1	1	2	1	6	2	1
527	1	35	1	0	0	3	3	5	5	0	0	3	3	2	0	2	0	3	0	0	2	0	0	0	0	0	0	0	0	0	2	5	2	3	8	10	29	10	0	1	1	2	2	4	2	1
528	1	29	1	0	0	3	1	5	5	3	3	3	3	2	0	2	0	3	0	0	2	0	0	0	0	0	0	0	0	0	3	7	2	3	14	17	24	30	1	1	1	2	2	5	2	1
529	2	40	1	0	0	1	4	5	5	0	0	3	3	2	0	2	0	3	0	0	2	0	0	0	0	0	0	0	0	0	2	3	4	1	6	19	29	35	1	4	3	2	1	3	2	1
530	2	20	1	0	0	3	3	5	5	1	1	6	6	2	0	1	2	1	0	0	2	0	0	0	0	0	0	0	0	0	4	11	1	4	20	9	18	22	1	4	1	1	8	1	2	0
531	2	22	2	0	0	3	1	5	5	0	0	3	2	2	0	2	0	3	2	0	2	0	1	20	0	0	0	0	0	20	5	26	2	3	16	8	24	16	0	2	2	1	1	3	2	1
532	1	23	1	0	0	3	3	5	5	6	4	3	3	2	0	2	0	3	0	0	2	0	0	0	0	0	0	0	0	0	3	9	3	2	12	30	44	50	1	4	4	1	1	4	2	0
533	1	29	1	0	0	3	1	5	5	8	0	3	0	2	0	2	0	3	0	0	2	0	0	0	0	0	0	0	0	0	1	1	3	2	7	8	28	22	1	1	1	2	2	4	2	1
534	2	43	1	0	0	1	1	5	5	0	0	3	2	1	1	2	0	3	1	0	2	0	1	4	0	0	0	0	0	4	5	9	2	3	19	11	20	14	0	2	2	2	1	5	2	1
535	2	36	1	0	0	3	2	5	5	0	0	5	2	1	0	2	0	3	3	1	2	0	0	0	0	0	0	0	0	0	4	7	3	2	14	12	26	28	1	3	3	2	1	4	2	1
536	2	19	1	0	0	3	3	5	5	6	0	1	0	2	0	1	0	3	0	0	2	0	0	0	0	0	0	0	0	0	1	2	2	3	16	6	27	7	0	3	3	2	8	1	2	0
537	2	23	1	0	0	3	3	5	5	0	0	4	3	2	0	1	1	1	0	0	2	0	0	0	0	0	0	0	0	0	3	6	1	4	17	9	22	10	0	1	1	2	8	1	2	0
538	2	31	1	8	0	3	3	5	5	1	0	3	3	1	1	1	3	1	3	1	2	0	0	0	0	0	0	0	0	0	6	13	3	2	13	14	20	18	0	3	1	2	8	1	2	1
539	2	24	1	0	0	3	3	5	5	4	2	5	5	1	2	1	5	3	2	2	2	0	0	0	0	0	0	0	0	0	7	20	1	4	19	12	19	10	0	1	1	2	8	1	2	1
540	2	22	1	0	0	3	3	5	5	0	0	3	3	2	0	1	5	1	0	0	2	0	0	0	0	0	0	0	6	6	4	16	3	2	13	13	26	22	1	2	1	1	8	1	2	0
541	2	35	2	0	0	3	1	3	4	1	1	0	0	2	0	2	0	3	2	2	2	0	1	4	3	4	0	0	0	11	6	18	2	3	11	21	32	35	1	3	3	2	2	3	2	1
542	2	46	1	0	0	1	1	5	5	3	3	4	4	1	1	1	0	3	1	1	1	0	1	12	12	0	0	0	0	24	7	35	2	3	16	6	16	15	0	4	1	2	1	5	2	0
543	2	20	1	0	0	3	3	5	5	3	2	5	3	2	0	1	10	1	0	0	1	0	0	0	0	0	0	0	0	0	4	17	2	3	18	12	19	10	0	3	1	2	8	1	2	0
544	2	25	1	0	0	3	3	5	5	15	0	7	10	2	0	1	5	1	0	10	1	0	0	0	0	0	0	0	5	5	5	32	1	4	18	6	15	9	0	1	1	2	8	3	2	0
545	2	19	1	0	0	3	1	5	5	5	0	10	0	1	0	1	2	3	2	0	2	0	0	0	0	0	0	0	0	0	3	5	2	3	19	18	33	21	1	2	1	1	8	1	2	0
546	2	26	1	0	0	3	3	5	5	3	1	6	4	2	0	2	0	3	1	0	2	0	0	0	0	0	0	0	4	4	5	12	1	4	22	6	15	9	0	1	1	2	1	3	2	0
547	2	22	1	0	0	1	1	5	5	3	0	5	3	2	0	1	4	1	0	0	2	0	0	0	0	0	0	0	0	0	3	8	1	4	19	6	11	24	1	3	3	2	8	1	2	0
548	1	19	1	0	0	1	3	5	5	0	0	4	4	2	0	1	2	3	1	0	2	0	0	0	0	0	0	0	0	0	4	9	1	4	17	6	13	14	0	1	1	2	1	2	2	0
549	2	20	1	0	0	3	3	5	5	9	3	8	8	2	0	1	4	3	1	0	2	0	1	5	0	0	0	0	0	5	6	23	2	3	15	9	21	30	1	3	2	2	8	1	2	0
550	1	30	1	0	0	3	3	5	5	3	3	3	3	1	2	2	0	3	0	0	2	0	0	0	0	0	0	0	0	0	4	10	2	3	21	6	19	17	0	3	1	2	1	3	2	0
551	1	29	1	0	0	3	3	5	5	7	4	2	2	1	3	2	0	3	0	0	2	0	0	0	0	0	0	0	0	0	4	11	3	2	11	6	18	41	1	1	1	2	2	4	2	0
552	2	20	1	0	0	3	3	5	5	2	0	2	4	2	0	1	0	1	0	0	2	0	0	0	0	0	0	0	0	0	2	6	2	3	12	12	25	16	0	2	1	2	8	1	2	0
553	2	23	1	0	0	3	3	5	5	0	0	4	4	2	0	1	5	3	0	0	2	0	0	0	0	0	0	0	7	7	4	18	3	2	12	15	21	27	1	2	2	2	8	2	2	1
554	2	22	1	0	0	3	3	5	5	0	0	5	5	1	6	1	10	3	0	0	2	0	0	0	0	0	0	0	10	10	5	33	3	2	9	14	23	31	1	3	3	1	8	1	2	0
555	2	21	1	0	0	3	1	5	5	1	1	3	3	1	5	1	6	1	0	0	2	0	0	0	0	0	0	0	9	9	6	25	3	2	12	18	23	31	1	3	3	1	8	1	2	0
556	1	24	1	0	0	3	1	5	5	0	0	5	5	1	8	1	6	1	0	0	2	0	0	0	0	0	0	0	10	10	5	30	3	2	9	15	23	34	1	3	3	1	8	2	2	0
557	1	24	1	0	0	3	3	5	5	0	0	8	5	1	5	1	7	1	0	0	2	0	1	7	0	0	0	0	0	7	5	26	3	2	15	17	21	28	1	3	3	1	8	2	2	0
558	2	22	1	0	0	3	3	5	5	2	2	6	5	1	5	1	5	1	0	0	2	0	0	0	0	0	0	0	0	0	5	19	2	3	13	15	23	33	1	3	3	1	8	2	2	0
559	2	21	1	0	0	3	1	3	5	1	1	6	3	1	5	1	5	1	0	0	2	0	0	0	0	0	0	0	0	0	5	15	3	2	11	14	24	32	1	2	2	1	8	2	2	1
560	2	23	1	0	0	3	1	5	5	0	0	4	4	1	5	1	5	1	0	0	2	0	0	0	0	0	0	0	0	0	4	15	3	2	12	16	22	33	1	3	3	1	8	1	2	0
561	2	22	1	0	0	3	3	5	5	2	2	5	5	1	6	1	5	1	0	0	2	0	0	0	0	0	0	0	0	0	5	20	3	2	11	20	25	33	1	3	3	1	8	1	2	0
562	2	29	1	0	0	3	1	5	5	0	0	5	3	2	0	2	0	1	0	0	2	0	0	0	0	0	0	0	0	0	2	4	2	3	9	6	26	27	1	3	2	2	9	1	2	0
563	2	31	2	0	0	3	3	3	1	13	4	6	6	2	0	1	0	3	0	0	2	0	0	0	0	0	0	0	0	0	5	14	2	3	22	6	25	11	0	3	1	2	2	3	2	0
564	2	21	1	0	0	3	3	5	5	1	0	4	2	2	0	1	2	1	0	0	2	0	0	0	0	0	0	0	3	3	4	9	2	3	16	6	20	11	0	2	2	2	8	1	2	0
565	1	26	1	0	0	3	3	5	5	3	3	7	7	2	0	2	0	3	0	0	2	0	0	0	0	0	0	0	0	0	3	12	2	3	13	12	18	12	0	1	1	2	8	1	2	0
566	1	24	1	0	0	3	1	5	5	0	0	3	3	2	0	2	0	1	0	0	2	0	0	0	0	0	0	0	0	0	2	4	2	3	18	19	28	23	1	1	1	2	8	1	2	1
567	1	23	1	0	0	3	3	5	5	10	10	10	10	2	0	1	10	1	0	0	2	0	0	0	0	0	0	0	0	0	4	32	2	3	20	7	22	27	1	1	1	2	8	1	2	0
568	2	20	1	0	0	3	3	5	5	1	1	6	6	2	0	1	2	1	0	0	2	0	0	0	0	0	0	0	0	0	4	11	3	2	15	12	21	20	0	3	3	2	8	1	2	0
569	2	19	1	0	0	3	3	5	5	0	0	4	3	2	0	1	2	1	0	0	2	0	1	45	0	0	0	0	0	45	4	52	1	4	18	9	15	16	0	4	4	2	8	1	2	0
570	2	21	1	0	0	3	3	5	5	2	0	2	2	2	0	1	1	1	0	0	2	0	0	0	0	0	0	0	0	0	3	5	2	3	15	9	23	19	0	3	1	1	8	1	2	0
571	2	22	1	0	0	3	3	5	5	4	0	5	5	1	5	2	0	3	0	0	2	0	0	0	0	0	0	0	0	0	3	12	1	4	18	10	15	12	0	1	1	2	1	3	2	1
572	1	23	1	0	0	3	4	5	5	2	0	6	0	2	0	1	0	1	0	0	2	0	0	0	0	0	0	0	0	0	1	0	2	3	11	12	27	8	0	2	1	2	8	1	2	1
573	2	19	1	0	0	3	3	5	5	2	1	9	9	2	0	1	0	1	0	0	1	0	0	0	0	0	0	0	0	0	3	12	2	3	16	12	26	10	0	3	1	2	8	1	2	0
574	2	20	1	0	0	3	3	5	5	1	0	5	5	2	0	1	2	1	0	0	2	0	0	0	0	0	0	0	0	0	3	9	1	4	23	9	15	37	1	2	1	2	8	1	2	1
575	1	24	1	0	0	3	1	5	5	3	2	2	3	2	0	1	2	3	3	2	1	2	1	0	0	0	0	0	0	0	7	15	3	2	12	22	34	36	1	1	1	2	1	1	2	1
576	2	22	1	0	0	3	3	5	5	0	0	6	1	2	0	1	0	1	0	0	2	0	0	0	0	0	0	0	0	0	2	3	2	3	12	13	28	23	1	1	1	2	8	1	2	0
577	2	23	1	0	0	3	3	5	5	3	0	2	2	1	0	1	0	1	0	0	2	0	1	15	0	0	0	0	0	15	3	19	2	3	12	11	26	29	1	3	2	2	8	1	2	0
578	2	22	1	0	0	3	1	5	5	2	0	3	1	2	0	1	1	3	0	0	2	0	1	13	0	0	0	0	0	13	4	16	1	4	18	11	22	8	0	3	1	1	8	2	2	0
579	2	22	1	0	0	3	3	5	5	3	1	0	0	2	0	1	0	1	0	0	2	0	1	6	0	0	0	0	0	6	3	9	3	2	11	24	35	30	1	2	2	1	8	1	2	0
580	2	19	1	0	0	3	1	5	5	3	1	1	1	2	0	2	0	1	0	0	2	0	0	0	0	0	0	0	0	0	3	3	2	3	18	6	18	13	0	1	1	2	8	1	2	0
581	1	24	1	0	0	3	3	5	5	0	0	4	4	1	0	1	6	1	0	0	2	0	1	4	0	0	0	0	0	4	4	16	2	3	19	8	18	16	0	3	1	2	8	2	2	0
582	2	21	1	0	0	3	2	5	5	2	0	3	1	2	0	1	0	3	0	0	2	0	1	21	0	0	0	0	0	21	3	23	3	2	6	29	35	49	1	3	2	1	8	1	2	0
583	1	19	1	0	0	3	1	5	5	1	0	5	5	1	0	2	0	1	0	0	2	0	0	0	0	0	0	0	0	0	2	6	1	4	20	6	15	9	0	2	1	1	8	1	2	0
584	2	19	1	0	0	3	3	5	5	2	0	2	3	1	1	1	0	1	0	0	2	0	1	3	0	0	0	0	0	3	4	9	1	4	15	6	27	18	0	2	1	1	8	1	2	0
585	1	31	1	0	0	1	1	5	5	0	0	5	5	2	0	1	0	1	0	0	2	0	0	0	0	0	0	0	0	0	2	6	2	3	10	8	24	8	0	2	1	2	8	1	2	0
586	1	23	1	0	0	3	4	5	5	3	3	5	4	2	0	2	0	1	0	0	2	0	0	0	0	0	0	0	2	2	4	9	2	3	19	7	13	15	0	2	1	2	8	5	2	0
587	1	21	1	0	0	3	3	5	5	3	3	8	4	2	0	2	0	3	0	0	2	0	0	0	0	0	0	0	0	0	3	9	2	3	15	8	15	20	0	1	1	1	1	4	2	0

## Sheet: coding index
Variable	items	Choices, Calculations, OR Slider Labels
record_id_ko		ID
birth_sex_ko		Man=1, Woman=2
age_ko
1. martial_ko	Which of the following best describes your marital status?	1 = Never married /single 2 = Currently married and living together 3 = Currently married and not living together (due to child education, work-related reasons etc. 4 = Separated 5 = Divorced 6 = Divorced and Remarried 7 = Widowed
2. num_children_ko	How many children do you have?	0=0, 1=1, 2=2, 3=3, 4=4, 5=5, 6=6, 7=7 or more
2a. num_children_intouch_ko	How many of your children do you see or get in touch with (including phone or text messages) at least once every 2 weeks?	0=0, 1=1, 2=2, 3=3, 4=4, 5=5, 6=6, 7=7 or more
3. parents_ko	Are either of your parents living?	1=Only mother, 2=Only father, 3=both 4=neither
3a. parents_touch_ko	Do you see or or get in touch with (including phone or text messages) either of your parents at least once every 2 weeks?	1=Only mother, 2=Only father, 3=both 4=neither
4. parents_partner_ko	Are either of your in-laws (or partner's parents) living?	1=Only mother, 2=Only father, 3=both 4=neither 5= not married
4a parents_partner_touch_ko	Do you see or get in touch with (including phone or text messages) either of your partner's parents at least once every 2 weeks?	1=Only mother, 2=Only father, 3=both 4=neither 5= not married
5. other_relatives_ko	How many other relatives (other than your spouse, parents & children) do you feel close to?	0=0, 1=1, 2=2, 3=3, 4=4, 5=5, 6=6, 7=7 or more
5a other_relatives_touch_ko	How many of these relatives do you see or get in touch with (including phone or text messages) at least once every 2 weeks?	0=0, 1=1, 2=2, 3=3, 4=4, 5=5, 6=6, 7=7 or more
6. close_friends_ko	How many close friends do you have? (meaning people that you feel at ease with, can talk to about private matters, and can call on for help)	0=0, 1=1, 2=2, 3=3, 4=4, 5=5, 6=6, 7=7 or more
6a. close_friends_touch_ko	How many of these friends do you see or get in touch with (including phone or text messages) at least once every 2 weeks	0=0, 1=1, 2=2, 3=3, 4=4, 5=5, 6=6, 7=7 or more
7. religious_ko	Do you belong to a church, temple, or other religious group?	Yes=1, No=2
7a. religious_members_ko	How many members of your church or religious group do you talk to or get in touch with (including phone or text messages) at least once every 2 weeks? (This includes at group meetings and services.)	0=0, 1=1, 2=2, 3=3, 4=4, 5=5, 6=6, 7=7 or more
8. classes_ko	Do you attend any classes (school, university, technical training, or adult education) on a regular basis?	Yes=1, No=2
8a. talk_students_teachers_ko	How many fellow students or teachers do you talk to or get in touch with (including phone or text messages) at least once every 2 weeks? (This includes at class meetings.)	0=0, 1=1, 2=2, 3=3, 4=4, 5=5, 6=6, 7=7 or more
9. employed_ko	Are you currently employed either full or part-time?	0=no, 1=yes, self-employed, 2=yes, employed by others
9b talk_work_ko	How many people at work (other than those you supervise) do you talk to or get in touch with (including phone, messengers or text messages) at least once every 2 weeks?	0=0, 1=1, 2=2, 3=3, 4=4, 5=5, 6=6, 7=7 or more
10. visit_neighbors_ko	How many of your neighbors do you visit or or get in touch with (including phone, messengers or text messages) at least once every 2 weeks?	0=0, 1=1, 2=2, 3=3, 4=4, 5=5, 6=6, 7=7 or more
11. volunteer_ko	Are you currently involved in regular volunteer work?	Yes=1, No=2
11a num_volunteer_ko	How many people involved in this volunteer work do you talk to or get in touch with (including phone, messengers or text messages) about volunteering-related issues at least once every 2 weeks?	0=0, 1=1, 2=2, 3=3, 4=4, 5=5, 6=6, 7=7 or more
12. social_group_ko	Do you belong to any groups in which you talk to one or more members of the group about group-related issues at least once every 2 weeks? Examples include social clubs, recreational groups, trade unions, commercial groups, professional organizations, groups concerned with children like the PTA or Boy Scouts, groups concerned with community service, etc	Yes=1, No=2
group_name1_ko	Enter the group name and number of members involved in that group. Format (name,number)	Total number of group members
group_name2_ko	Enter the group name and number of members involved in that group. Format (name,number)	Total number of group members
group_name3_ko	Enter the group name and number of members involved in that group. Format (name,number)	Total number of group members
group_name4_ko	Enter the group name and number of members involved in that group. Format (name,number)	Total number of group members
group_name5_ko	Enter the group name and number of members involved in that group. Format (name,number)	Total number of group members
group_name6_ko	Enter the group name and number of members involved in that group. Format (name,number)	Total number of group members
sum of group mambers		sum of group_name1~group_name6 max = 100
Network diversity		0~12
Network size		0~100
happiness	Taking all things together, would you say you are	1= Not at all happy 2= Not very happy 3= Rather Happy 4= Very Happy
life_satisfaction_sum		sum of life satisfaction item
perceived burdensomeness_sum		sum of burden item
thwarted belongingness		sum of belong item
dep_sum		sum of depression item
dep_cutoff		21<0, 21≥1
suicide_life_scoring		Non suicidal subgroup =1 suicide risk ideation subgroup =2 suicide plan subgroup =3 suicide attempt subgroup =4
suicide_past1_scoring		Non suicidal subgroup =1 suicide risk ideation subgroup =2 suicide plan subgroup =3 suicide attempt subgroup =4
demo_education		less than high school = 1 college degree or higher = 2
demo_job_status		Full-time employee = 1 Part-time employee = 2 Self-employer = 4 Unemployed = 5 Retired = 6 Housewife = 7 Students = 8 Others = 9
demo_income_amount_coding		≤1,000,000 = 1 1,010,000~1,500,000 = 2 1,510,000~2,500,000 = 3 2,510,000~4,000,000 = 4 4,010,000~6,500,000 = 5 > 6,5100,000 = 6
time		2019 year = 1 2021 year = 2
demo_living_cutoff		living with others = 0 living alone = 1
